# Supplementary material for: Diploid genome assembly of the Malbec grapevine cultivar enables haplotype-aware analysis of transcriptomic differences underlying clonal phenotypic variation
Source: Hortic Res. 2024 Mar 14;11(5):uhae080. doi: 10.1093/hr/uhae080 (PMC11101320; doi:10.1093/hr/uhae080)
Supplement: Web_Material_uhae080 [file web_material_uhae080.zip]

Archive with 16 entries (16 files):
- Figure_S1.docx
- Figure_S2.docx
- Figure_S3.docx
- Figure_S4.docx
- Figure_S5.docx
- Figure_S6.docx
- Figure_S7.docx
- File_S1_extrinsic.cfg.txt
- Table_S1.docx
- Table_S2.docx
- Table_S3.docx
- Table_S4.docx
- Table_S5.docx
- Table_S6.xlsx
- Table_S7.docx
- Table_S8.docx
