# Supplementary material for: Diploid genome assembly of the Malbec grapevine cultivar enables haplotype-aware analysis of transcriptomic differences underlying clonal phenotypic variation
Source: Hortic Res. 2024 Mar 14;11(5):uhae080. doi: 10.1093/hr/uhae080 (PMC11101320; doi:10.1093/hr/uhae080)
Supplement: Web_Material_uhae080 [file web_material_uhae080.zip › Table_S6.xlsx]

## Sheet: 595v136_M
Supplementary Table 6. Spreadsheet containing a detail of all the DEGs identified (|LFC|>1 and p<0.01) for all performed pairwise comparisons. Each sheet is labeled with the two clones involved in the comparison, the order of the clones represent which one was used as referecne. Suffix M and P indicates if the analysis was performed with Malbec-Mag or Malbec-Pru as reference. For each detected ge…
Geneid	baseMean	log2FoldChange	lfcSE	stat	pvalue	padj	Malbec-Pru_Orthologous	PNv4_Orthologous	PNv4_Description	Mb_M_Description_PANNZER	Mb_M_Goid_PANZZER
Mb_M_chr07g17190	102.52	9.42051	1.25176	7.52583	5.23871e-14	5.69e-12	Mb_P_chr07g17660	Vitvi07g01394	XP_002268637.1 7-deoxyloganetin glucosyltransferase	linamarin synthase 2-like --- Glycosyltransferase --- 7-deoxyloganetin glucosyltransferase (Fragment) --- UDP-glucuronosyl and UDP-glucosyl transferase --- RNase H type-1 domain-containing protein	MF 8194 UDP-glycosyltransferase activity --- BP 9718 anthocyanin-containing compound biosynthetic process --- MF 46527 glucosyltransferase activity --- BP 16114 terpenoid biosynthetic process --- MF 4523 RNA-DNA hybrid ribonuclease activity --- BP 90502 RNA phosphodiester bond hydrolysis, endonucleolytic --- MF 3676 nucleic acid binding
Mb_M_chr02g00360	252.256	6.17462	1.00318	6.15506	7.50511e-10	4.16361e-08	Mb_P_chr02g00330	Vitvi02g00025	XP_002278894.1 heat shock protein 83	Heat shock protein 83 --- Molecular chaperone HtpG	MF 51082 unfolded protein binding --- BP 6457 protein folding --- CC 48471 perinuclear region of cytoplasm --- MF 16887 ATP hydrolysis activity --- BP 50821 protein stabilization --- CC 5829 cytosol --- CC 32991 protein-containing complex --- BP 34605 cellular response to heat --- CC 5886 plasma membrane --- MF 5524 ATP binding
Mb_M_chr07g01060	10.3072	5.17993	1.56421	3.31153	0.000927862	0.00829006	Mb_P_chr07g01000	Vitvi07g00078	XP_019073572.1 heat stress transcription factor A-6b	Heat shock transcription factor A7a1 --- Putative DNA binding protein isoform 1	BP 2000112 regulation of cellular macromolecule biosynthetic process --- MF 43565 sequence-specific DNA binding --- CC 5634 nucleus --- MF 3700 DNA-binding transcription factor activity --- BP 6355 regulation of transcription, DNA-templated --- MF 8168 methyltransferase activity --- MF 1067 transcription regulatory region nucleic acid binding --- MF 3690 double-stranded DNA binding --- BP 34605 c…
Mb_M_chr14g20500	8.64762	4.31372	1.25179	3.44603	0.000568889	0.00556542	Mb_P_chr14g21040	Vitvi14g04676	RVW82658.1putative leucine-rich repeat receptor-like protein kinase	Protein kinase domain-containing protein --- probable leucine-rich repeat receptor-like protein kinase At1g35710 --- Putative LRR receptor-like serine/threonine-protein kinase	MF 4672 protein kinase activity --- BP 6468 protein phosphorylation --- CC 5886 plasma membrane --- CC 16021 integral component of membrane --- MF 5524 ATP binding --- BP 9755 hormone-mediated signaling pathway --- BP 50832 defense response to fungus
Mb_M_chr16g07510	208.15	4.03145	0.794337	5.07524	3.87005e-07	1.17866e-05	Mb_P_chr16g07150	Vitvi16g00681	XP_002267332.1 23.6 kDa heat shock protein, mitochondrial	Small heat shock protein, chloroplastic --- SHSP domain-containing protein --- HSP20 domain-containing protein --- Alpha crystallin/Hsp20 domain	NA
Mb_M_chr05g03490	413.363	3.96055	0.283344	13.9779	2.12717e-44	2.95022e-41	Mb_P_chr05g03000	Vitvi05g01835	RVW55927.1 Diacylglycerol O-acyltransferase 3, cytosolic	Pyridoxal phosphate (PLP)-dependent transferases superfamily protein isoform 1 --- Soluble diacylglycerol acyltransferase --- diacylglycerol O-acyltransferase 3 --- Thioredoxin-like fold containing protein --- Ferredoxin-dependent glutamate synthase	MF 4144 diacylglycerol O-acyltransferase activity --- BP 19432 triglyceride biosynthetic process --- CC 5829 cytosol --- MF 51537 2 iron, 2 sulfur cluster binding --- MF 46872 metal ion binding --- BP 6071 glycerol metabolic process
Mb_M_chr16g11390	9.26142	3.87722	1.14346	3.39077	0.000696961	0.00659297	Mb_P_chr16g10870	NA	NA	Non-specific serine/threonine protein kinase --- Rust resistance kinase Lr10 --- Kinase superfamily protein, putative	MF 30247 polysaccharide binding --- BP 6468 protein phosphorylation --- CC 16021 integral component of membrane --- MF 4672 protein kinase activity --- MF 5524 ATP binding --- MF 8889 glycerophosphodiester phosphodiesterase activity
Mb_M_chr02g02810	583.922	3.56812	0.20373	17.514	1.12054e-68	6.73444e-65	Mb_P_chr02g02730	Vitvi02g00228	XP_002280048.1 homeobox-leucine zipper protein ATHB-12	Homeobox-leucine zipper protein HOX6 --- Putative leucine zipper, homeobox-associated, Homeodomain-like protein --- Homeobox domain-containing protein	MF 981 DNA-binding transcription factor activity, RNA polymerase II-specific --- BP 6357 regulation of transcription by RNA polymerase II --- CC 5634 nucleus --- BP 2000112 regulation of cellular macromolecule biosynthetic process --- MF 43565 sequence-specific DNA binding --- BP 45893 positive regulation of transcription, DNA-templated
Mb_M_chr09g06750	20.5007	3.5196	0.909439	3.87007	0.000108802	0.00144243	Mb_P_chr09g06610	Vitvi09g00582	XP_034695482.1crocetin glucosyltransferase, chloroplastic-like	Crocetin glucosyltransferase, chloroplastic --- UDPGT domain-containing protein	MF 8194 UDP-glycosyltransferase activity
Mb_M_chr13g09820	12.0094	3.45623	0.887286	3.89528	9.8086e-05	0.0013327	Mb_P_chr13g09740	Vitvi13g04262	CAN68334.1hypothetical protein VITISV_040539	GDSL-like Lipase/Acylhydrolase superfamily protein, putative isoform 1 --- Sinapine esterase --- GDSL esterase/lipase --- Putative SGNH hydrolase-type esterase domain-containing protein	MF 16788 hydrolase activity, acting on ester bonds --- CC 16021 integral component of membrane
Mb_M_chr01g05380	1517.92	3.39007	0.185219	18.303	7.83172e-75	7.06029e-71	Mb_P_chr01g05340	Vitvi01g00408	RVX12538.1DnaJ-like subfamily B member 8	DnaJ subfamily B member like --- chaperone protein DnaJ-like --- Terminal organelle assembly protein --- J domain-containing protein --- Chaperone protein DnaJ --- Heat shock protein binding protein	CC 5634 nucleus --- CC 5737 cytoplasm
Mb_M_chr19g03710	44.2275	3.26201	0.469785	6.94362	3.8218e-12	3.14644e-10	Mb_P_chr19g03710	Vitvi19g00291	RVW93093.1hypothetical protein CK203_031480	DUF4408 domain-containing protein (Fragment) --- DUF761 domain-containing protein/DUF4408 domain-containing protein --- UDP-glucuronosyltransferase 2B1 --- SPARC-like protein 1 --- Dystrophin --- translation initiation factor IF-2	CC 16021 integral component of membrane --- MF 3743 translation initiation factor activity --- BP 6413 translational initiation --- MF 16740 transferase activity
Mb_M_chr01g02370	18.4331	3.19868	0.791324	4.04219	5.29541e-05	0.000799634	Mb_P_chr01g02290	Vitvi01g00163	XP_010648491.1PREDICTED: uncharacterized protein LOC104878994	NA	CC 22625 cytosolic large ribosomal subunit --- MF 3735 structural constituent of ribosome --- BP 6412 translation --- CC 16021 integral component of membrane
Mb_M_chr11g02030	39.5097	3.13378	0.521092	6.01388	1.81135e-09	9.4938e-08	Mb_P_chr11g01970	Vitvi11g00159	XP_002279393.2 heat stress transcription factor A-7a	Heat stress transcription factor A-2	BP 2000112 regulation of cellular macromolecule biosynthetic process --- MF 43565 sequence-specific DNA binding --- CC 5634 nucleus --- MF 3700 DNA-binding transcription factor activity --- BP 6355 regulation of transcription, DNA-templated --- MF 8168 methyltransferase activity --- MF 1067 transcription regulatory region nucleic acid binding --- MF 3690 double-stranded DNA binding --- BP 34605 c…
Mb_M_chr05g13840	10.615	3.06532	0.918074	3.33886	0.000841217	0.00767957	Mb_P_chr05g13340	Vitvi05g02082	XP_034685032.1protein ACCELERATED CELL DEATH 6-like	Protein accelerated cell death 6 --- Espin --- Inversin --- Ankyrin-1 --- Ankyrin repeat-containing protein	NA
Mb_M_chr01g10040	119.075	3.0609	0.413716	7.39856	1.37668e-13	1.43477e-11	Mb_P_chr01g10220	Vitvi01g00850	XP_002267298.2 metalloendoproteinase 5-MMP	Metalloendoproteinase 1 --- ZnMc domain-containing protein --- Peptidase M10, metallopeptidase --- Matrixin family protein, putative --- Putative stromelysin 2 --- MATRIX METALLOproteinASE	CC 31225 anchored component of membrane --- MF 4222 metalloendopeptidase activity --- BP 6508 proteolysis --- CC 31012 extracellular matrix --- BP 30574 collagen catabolic process --- MF 8270 zinc ion binding --- BP 30198 extracellular matrix organization --- CC 5886 plasma membrane --- CC 16021 integral component of membrane --- MF 4252 serine-type endopeptidase activity
Mb_M_chr19g01410	55.2334	3.04464	0.687361	4.42947	9.44666e-06	0.000187995	NA	NA	NA	epidermis-specific secreted glycoprotein EP1-like --- Bulb-type lectin domain-containing protein	MF 30246 carbohydrate binding --- BP 90502 RNA phosphodiester bond hydrolysis, endonucleolytic --- CC 16021 integral component of membrane --- MF 4523 RNA-DNA hybrid ribonuclease activity --- BP 6468 protein phosphorylation --- MF 4674 protein serine/threonine kinase activity --- MF 3676 nucleic acid binding
Mb_M_chr16g14410	1212.06	3.00124	0.18502	16.2212	3.57105e-59	1.0731e-55	Mb_P_chr16g13850	Vitvi16g01985	RVW18286.1 phosphatase 2C 8	Protein-serine/threonine phosphatase	MF 106307 protein serine/threonine phosphatase activity --- BP 6470 protein dephosphorylation --- CC 5829 cytosol --- MF 106306 protein serine/threonine phosphatase activity --- CC 5634 nucleus --- MF 46872 metal ion binding
Mb_M_chr06g13200	24.6768	2.95011	0.640823	4.60362	4.15218e-06	9.15205e-05	Mb_P_chr06g12980	Vitvi06g01203	RVX19945.1Phenylalanine N-monooxygenase	Phenylalanine N-monooxygenase --- Tryptophan N-monooxygenase 1 --- isoleucine N-monooxygenase 2-like	MF 16705 oxidoreductase activity, acting on paired donors, with incorporation or reduction of molecular oxygen --- CC 16021 integral component of membrane --- BP 33075 isoquinoline alkaloid biosynthetic process --- MF 4497 monooxygenase activity --- MF 5506 iron ion binding --- MF 20037 heme binding --- CC 5789 endoplasmic reticulum membrane
Mb_M_chr08g05930	30.2101	2.93714	0.580096	5.0632	4.1228e-07	1.2389e-05	NA	Vitvi08g00857	XP_002271473.1 RING-H2 finger protein ATL74	RING-H2 finger protein ATL72 --- RING-H2 finger protein ATL73 --- Zinc finger, RING-type --- RING-type domain-containing protein --- RING/U-box superfamily protein isoform 2 --- RING-H2 finger protein ATL74	CC 16021 integral component of membrane --- MF 16746 acyltransferase activity
Mb_M_chr19g12630	728.04	2.93635	0.21933	13.3878	7.12375e-41	8.02757e-38	Mb_P_chr19g13140	Vitvi19g01356	XP_019072404.1 9-cis-epoxycarotenoid dioxygenase 1 isoform X1	9-cis-epoxycarotenoid dioxygenase --- 9-cis-epoxycarotenoid dioxygenase NCED --- Carotenoid oxygenase	MF 16702 oxidoreductase activity, acting on single donors with incorporation of molecular oxygen, incorporation of two atoms of oxygen --- BP 16121 carotene catabolic process --- CC 9570 chloroplast stroma --- MF 46872 metal ion binding --- BP 10162 seed dormancy process
Mb_M_chr01g17200	171.691	2.89921	0.86912	3.3358	0.000850531	0.00773717	Mb_P_chr01g17770	Vitvi01g01708	ACZ48681.1 Bcl-2-associated athanogene-like protein	BAG domain-containing protein --- retinitis pigmentosa 1-like 1 protein isoform X1 --- nuclear autoantigenic sperm protein-like --- IQ motif	MF 51087 chaperone binding --- BP 6457 protein folding
Mb_M_chr08g12700	16.5467	2.86339	0.765977	3.73822	0.000185331	0.0021926	Mb_P_chr08g13120	Vitvi08g04296	XP_002275746.2 secoisolariciresinol dehydrogenase-like	secoisolariciresinol dehydrogenase-like --- Borneol dehydrogenase --- Glucose/ribitol dehydrogenase --- Momilactone A synthase --- Zerumbone synthase --- Short chain alcohol dehydrogenase --- Reductase --- Short-chain dehydrogenase/reductase --- Short-chain dehydrogenase/reductase SDR	MF 16491 oxidoreductase activity --- BP 6412 translation --- CC 5840 ribosome --- CC 16021 integral component of membrane --- MF 3735 structural constituent of ribosome
Mb_M_chr17g04290	340.178	2.81728	0.186091	15.1393	8.91747e-52	2.29689e-48	Mb_P_chr17g04380	Vitvi17g00331	RVX14149.1hypothetical protein CK203_011240	Carbohydrate-responsive element-binding protein	CC 16021 integral component of membrane
Mb_M_chr15g11550	2663.05	2.8136	0.172997	16.2638	1.78238e-59	6.42726e-56	Mb_P_chr15g12080	Vitvi15g00912	XP_002262950.3 homeobox-leucine zipper protein ATHB-12	Homeobox-leucine zipper protein ATHB-7 --- Homeobox domain-containing protein --- Octamer-binding transcription factor	MF 981 DNA-binding transcription factor activity, RNA polymerase II-specific --- BP 6357 regulation of transcription by RNA polymerase II --- CC 5634 nucleus --- BP 2000112 regulation of cellular macromolecule biosynthetic process --- MF 43565 sequence-specific DNA binding --- CC 16021 integral component of membrane --- BP 45893 positive regulation of transcription, DNA-templated
Mb_M_chr13g18980	140.272	2.8066	0.279752	10.0324	1.0976e-23	4.03871e-21	Mb_P_chr13g19520	Vitvi13g02505	CBI24887.3unnamed protein product, partial	0	0
Mb_M_chr09g15330	17.435	2.78685	0.705209	3.9518	7.7564e-05	0.00110727	Mb_P_chr09g15450	Vitvi09g01471	XP_002270513.2PREDICTED: uncharacterized protein LOC100256402	Checkpoint serine/threonine-protein kinase BUB1-like --- Mitochondrial import inner membrane translocase subunit tim-10 isoform 2	CC 16021 integral component of membrane --- MF 16301 kinase activity --- BP 16310 phosphorylation
Mb_M_chr18g24570	90.4058	2.72184	0.374334	7.27116	3.56415e-13	3.4736e-11	Mb_P_chr18g25030	Vitvi18g02063	XP_019071767.1PREDICTED: uncharacterized protein LOC100244789	GNAT domain --- Acyl-CoA N-acyltransferases superfamily protein (Fragment) --- FkbH domain containing protein --- N-acetyltransferase domain-containing protein --- N-acetyltransferase, putative	MF 8080 N-acetyltransferase activity --- CC 5737 cytoplasm
Mb_M_chr16g08660	18.8777	2.67988	0.731659	3.66275	0.00024952	0.00281707	Mb_P_chr16g08230	Vitvi16g00789	XP_002264835.1 geraniol 8-hydroxylase	Cytochrome P450, family 706, subfamily A, polypeptide 7 --- flavonoid 3'-monooxygenase-like --- 3,9-dihydroxypterocarpan 6A-monooxygenase --- Geraniol 8-hydroxylase --- Putative ferulate 5-hydroxylase --- ferruginol synthase-like --- Ribonuclease H	MF 16705 oxidoreductase activity, acting on paired donors, with incorporation or reduction of molecular oxygen --- CC 16021 integral component of membrane --- BP 51762 sesquiterpene biosynthetic process --- MF 4497 monooxygenase activity --- MF 5506 iron ion binding --- MF 20037 heme binding --- BP 19438 aromatic compound biosynthetic process --- BP 33076 isoquinoline alkaloid metabolic process -…
Mb_M_chr07g24580	18.9182	2.63895	0.687305	3.83957	0.000123251	0.00159757	Mb_P_chr07g25050	Vitvi07g02009	XP_019076420.1 myb-related protein 308-like	R2R3-MYB transcription factor MYB1 --- transcription repressor MYB6 --- MYB transcription factor --- Transcription repressor MYB4 --- SANT/Myb domain	MF 3677 DNA binding --- CC 5634 nucleus
Mb_M_chr12g08710	18.4625	2.63424	0.709931	3.71056	0.000206798	0.00239933	Mb_P_chr12g09010	Vitvi12g00722	XP_010657480.1 glucose-6-phosphate 1-dehydrogenase, chloroplastic isoform X1	Glucose-6-phosphate 1-dehydrogenase --- Glucose-6-phosphate 1-dehydrogenase, chloroplastic	BP 9051 pentose-phosphate shunt, oxidative branch --- MF 4345 glucose-6-phosphate dehydrogenase activity --- CC 9507 chloroplast --- MF 50661 NADP binding --- BP 6006 glucose metabolic process
Mb_M_chr17g08470	12.6588	2.62057	0.793634	3.30199	0.00096001	0.008535	Mb_P_chr17g08820	Vitvi17g04205	---NA---	0	0
Mb_M_chr14g19280	48.6361	2.60233	0.700687	3.71397	0.000204029	0.00237639	Mb_P_chr14g19700	Vitvi14g04642	XP_019080421.1 senescence-associated carboxylesterase 101 isoform X4	Senescence-associated carboxylesterase 101 --- Acyl hydrolase	MF 52689 carboxylic ester hydrolase activity --- BP 6952 defense response --- CC 5634 nucleus --- BP 6629 lipid metabolic process
Mb_M_chr06g01310	111.869	2.58777	0.44549	5.80882	6.29152e-09	3.00096e-07	Mb_P_chr06g01250	Vitvi06g01597	XP_002285683.2 dirigent protein 22	Dirigent protein (Fragment)	CC 48046 apoplast --- MF 16874 ligase activity --- CC 16021 integral component of membrane
Mb_M_chr01g03940	199.034	2.57798	0.286042	9.01259	2.0124e-19	4.83781e-17	Mb_P_chr01g03930	Vitvi01g00299	XP_002283553.1PREDICTED: uncharacterized protein LOC100244058	UV excision repair protein --- Transmembrane protein	CC 16021 integral component of membrane
Mb_M_chr14g15320	30.2818	2.52995	0.57382	4.40895	1.03871e-05	0.000203565	Mb_P_chr14g15430	Vitvi14g01467	XP_010660683.1PREDICTED: uncharacterized protein LOC104881643	J domain-containing protein	CC 5783 endoplasmic reticulum
Mb_M_chr01g09740	26.4457	2.51513	0.720803	3.48935	0.000484198	0.00491006	Mb_P_chr01g09890	Vitvi01g00816	XP_002267219.1 MLP-like protein 423	Bet v I type allergen --- Major latex protein, putative	MF 10427 abscisic acid binding --- BP 9738 abscisic acid-activated signaling pathway --- MF 4864 protein phosphatase inhibitor activity --- BP 6952 defense response --- MF 38023 signaling receptor activity --- BP 43086 negative regulation of catalytic activity --- BP 9607 response to biotic stimulus
Mb_M_chr16g11380	22.6821	2.51031	0.658639	3.81136	0.000138202	0.0017568	NA	NA	NA	Non-specific serine/threonine protein kinase	MF 30247 polysaccharide binding --- BP 6468 protein phosphorylation --- CC 16021 integral component of membrane --- MF 4672 protein kinase activity --- MF 5524 ATP binding --- MF 8889 glycerophosphodiester phosphodiesterase activity
Mb_M_chr01g10060	40.5346	2.47303	0.475589	5.19993	1.99361e-07	6.60749e-06	Mb_P_chr01g10230	Vitvi01g02096	XP_003631290.1PREDICTED: uncharacterized protein LOC100262187	Fibrillin-2 C-terminal peptide like --- Alpha-N-acetylglucosaminidase family / NAGLU family isoform 1 --- Putative CDP-diacylglycerol--glycerol-3-phosphate 3-phosphatidyltransferase (Fragment) --- GPI mannosyltransferase --- Eukaryotic translation initiation factor 5 like --- CDP-diacylglycerol-glycerol-3-phosphate 3-phosphatidyltransferase	BP 9611 response to wounding --- MF 16740 transferase activity --- BP 9617 response to bacterium --- BP 302 response to reactive oxygen species --- MF 3743 translation initiation factor activity --- BP 71456 cellular response to hypoxia --- BP 6413 translational initiation
Mb_M_chr14g14060	516.058	2.45974	0.271828	9.04888	1.4444e-19	3.61701e-17	Mb_P_chr14g14190	Vitvi14g01354	XP_002281305.1PREDICTED: uncharacterized protein LOC100258293	Mitotic spindle checkpoint protein MAD2-like --- NADH-ubiquinone reductase complex 1 MLRQ subunit --- PLC-like phosphodiesterases superfamily protein	CC 16021 integral component of membrane
Mb_M_chr17g09440	437.914	2.4435	0.291324	8.38757	4.96275e-17	9.32067e-15	Mb_P_chr17g09740	Vitvi17g00787	XP_002279989.1 U-box domain-containing protein 19-like	U-box domain-containing protein 18-like --- RING-type E3 ubiquitin transferase	MF 4842 ubiquitin-protein transferase activity --- BP 16567 protein ubiquitination --- CC 5634 nucleus --- CC 5737 cytoplasm --- MF 16746 acyltransferase activity --- MF 5524 ATP binding --- MF 16874 ligase activity --- BP 6811 ion transport
Mb_M_chr11g08460	38.7798	2.44157	0.472559	5.16669	2.38281e-07	7.64449e-06	Mb_P_chr11g08460	Vitvi11g00735	XP_019078469.1 spermidine hydroxycinnamoyl transferase	Spermidine hydroxycinnamoyl transferase	MF 16747 acyltransferase activity, transferring groups other than amino-acyl groups
Mb_M_chr04g01320	45.902	2.42353	0.487553	4.97081	6.66731e-07	1.88419e-05	Mb_P_chr04g01410	Vitvi04g01789	CAN63091.1hypothetical protein VITISV_032018	0	0
Mb_M_chr10g02790	36.0964	2.41782	0.616597	3.92123	8.8098e-05	0.00122468	NA	Vitvi10g01700	XP_010646271.1 protein PYRICULARIA ORYZAE RESISTANCE 21 isoform X1	Protein PYRICULARIA ORYZAE RESISTANCE 21 like --- Pollen-specific leucine-rich repeat extensin-like protein 1-like (Fragment) --- Heavy metal transport/detoxification superfamily protein --- Heavy metal-associated isoprenylated plant protein --- Putative heavy metal-associated domain, HMA	BP 1900150 regulation of defense response to fungus --- MF 46872 metal ion binding --- MF 16301 kinase activity --- BP 16310 phosphorylation
Mb_M_chr01g07860	80.7572	2.4131	0.43781	5.51176	3.55271e-08	1.41402e-06	NA	Vitvi01g02030	XP_010650490.1 probable E3 ubiquitin-protein ligase XERICO	probable E3 ubiquitin-protein ligase XERICO --- RING-H2 finger protein ATL18 --- RING-type domain-containing protein --- RING/U-box superfamily protein --- Salt tunicamycin-induced RING finger protein (Fragment)	MF 8270 zinc ion binding --- CC 16021 integral component of membrane
Mb_M_chr11g02790	108.92	2.36886	0.350295	6.76247	1.35662e-11	1.02772e-09	Mb_P_chr11g02770	Vitvi11g00229	XP_002283114.2 zinc finger CCCH domain-containing protein 20	Zinc finger CCCH domain-containing protein 20 --- C3H1-type domain-containing protein --- Putative transcription factor C3H family	MF 46872 metal ion binding --- MF 3677 DNA binding --- MF 16787 hydrolase activity
Mb_M_chr18g01100	59.6904	2.33804	0.368105	6.35156	2.13141e-10	1.31607e-08	Mb_P_chr18g01120	Vitvi18g00092	XP_019082272.1 protein kinase APK1B, chloroplastic isoform X5	probable serine/threonine-protein kinase PIX13 --- Serine/threonine-protein kinase NAK --- Serine/threonine-protein kinase Cx32 --- Protein kinase domain-containing protein --- Putative serine/threonine-protein kinase, active site protein	MF 4674 protein serine/threonine kinase activity --- BP 6468 protein phosphorylation --- MF 5524 ATP binding --- BP 165 MAPK cascade --- BP 18212 peptidyl-tyrosine modification --- MF 4715 non-membrane spanning protein tyrosine kinase activity
Mb_M_chr03g02930	2256.04	2.32365	0.518673	4.47998	7.46485e-06	0.000153119	Mb_P_chr03g02990	Vitvi03g01426	XP_002281225.1 probable flavin-containing monooxygenase 1	Flavin-containing monooxygenase	MF 4499 N,N-dimethylaniline monooxygenase activity --- MF 50661 NADP binding --- MF 50660 flavin adenine dinucleotide binding
Mb_M_chr19g02660	1053.96	2.32289	0.243072	9.55638	1.21951e-21	3.72674e-19	Mb_P_chr19g02660	Vitvi19g00206	XP_010644181.1 early nodulin-like protein 2	early nodulin-like protein 2 --- Phytocyanin domain-containing protein --- Cupredoxin --- Copper ion binding protein, putative	MF 9055 electron transfer activity --- BP 22900 electron transport chain --- CC 46658 anchored component of plasma membrane --- CC 16021 integral component of membrane
Mb_M_chr04g16160	75.7483	2.2641	0.462053	4.90009	9.57948e-07	2.58173e-05	Mb_P_chr04g17000	Vitvi04g01540	XP_002271073.3 thiosulfate sulfurtransferase 16, chloroplastic	Rhodanese-like domain-containing protein 15, chloroplastic --- thiosulfate sulfurtransferase 16, chloroplastic --- Beta-galactosidase 3 isoform 1 --- Rhodanese-like domain-containing protein 15 --- Rhodanese domain-containing protein --- Senescence-associated protein DIN1 --- Phage shock protein E --- Rhodanese-like domain containing protein --- Senescence-associated protein	MF 4792 thiosulfate sulfurtransferase activity
Mb_M_chr17g09800	74.6951	2.25602	0.436062	5.17362	2.29602e-07	7.39237e-06	Mb_P_chr17g10170	Vitvi17g00822	XP_002279128.2 transcription factor WER	Transcription factor WER --- MYB transcription factor --- Werewolf (Fragment)	MF 976 transcription cis-regulatory region binding --- BP 30154 cell differentiation --- CC 5634 nucleus --- BP 10015 root morphogenesis --- BP 90558 plant epidermis development --- MF 5515 protein binding --- MF 3700 DNA-binding transcription factor activity --- BP 71695 anatomical structure maturation --- BP 45893 positive regulation of transcription, DNA-templated --- BP 2000112 regulation of …
Mb_M_chr12g02880	45.8138	2.25466	0.450851	5.00089	5.70665e-07	1.64889e-05	Mb_P_chr12g03200	Vitvi12g00248	XP_002277788.1 fasciclin-like arabinogalactan protein 13	fasciclin-like arabinogalactan protein 9 --- FAS1 domain-containing protein --- Fasciclin domain-containing protein	BP 9834 plant-type secondary cell wall biogenesis --- CC 5886 plasma membrane --- CC 99503 secretory vesicle --- CC 31225 anchored component of membrane --- CC 16021 integral component of membrane --- CC 5576 extracellular region
Mb_M_chr18g04310	197.781	2.2529	0.283161	7.95626	1.77325e-15	2.64228e-13	Mb_P_chr18g04290	Vitvi18g02559	XP_002285811.1 heavy metal-associated isoprenylated plant protein 23	Heavy metal-associated isoprenylated plant protein 26 --- HMA domain-containing protein --- Metal ion binding protein	MF 46872 metal ion binding
Mb_M_chr08g08130	863.628	2.22908	0.261701	8.51765	1.62818e-17	3.22595e-15	Mb_P_chr08g08270	Vitvi08g01036	XP_002281329.1PREDICTED: uncharacterized protein LOC100258555	Senescence regulator --- Classical arabinogalactan protein --- Serine/arginine repetitive matrix protein --- Transcription initiation factor TFIID subunit	MF 3743 translation initiation factor activity --- BP 6413 translational initiation
Mb_M_chr16g01170	218.427	2.22758	0.625301	3.56241	0.000367461	0.00390644	Mb_P_chr16g01200	Vitvi16g00095	XP_002272449.1 cinnamoyl-CoA reductase-like SNL6 isoform X1	cinnamoyl-CoA reductase-like SNL6 --- Cinnamoyl-CoA reductase --- Tetraketide alpha-pyrone reductase 1 --- Bifunctional dihydroflavonol 4-reductase/flavanone 4-reductase --- Cinnamoyl-CoA reductase, putative --- NAD(P)-binding Rossmann-fold superfamily protein --- Hopanoid-associated sugar epimerase	MF 3854 3-beta-hydroxy-delta5-steroid dehydrogenase activity --- BP 6694 steroid biosynthetic process --- MF 16621 cinnamoyl-CoA reductase activity --- MF 45552 dihydrokaempferol 4-reductase activity
Mb_M_chr03g05400	1067.62	2.22069	0.228812	9.70527	2.86315e-22	9.21831e-20	Mb_P_chr03g05590	Vitvi03g01517	XP_010647836.1 hemoglobin-2	Hemoglobin-2 --- Leghemoglobin --- Non-symbiotic hemoglobin 1 --- GLOBIN domain-containing protein --- Non-symbiotic hemoglobin, putative --- Nitric oxide dioxygenase	MF 5344 oxygen carrier activity --- BP 15671 oxygen transport --- CC 16363 nuclear matrix --- MF 19825 oxygen binding --- MF 20037 heme binding --- MF 46872 metal ion binding --- CC 5737 cytoplasm --- MF 51213 dioxygenase activity
Mb_M_chr17g11750	47.1369	2.20292	0.437822	5.03155	4.8652e-07	1.43333e-05	Mb_P_chr17g12030	Vitvi17g01012	XP_002274810.1 GDSL esterase/lipase At3g48460	GDSL-motif lipase/hydrolase family protein --- GDSL esterase/lipase --- GDSL-like Lipase/Acylhydrolase superfamily protein --- Esterase	MF 16788 hydrolase activity, acting on ester bonds --- BP 6631 fatty acid metabolic process --- CC 16021 integral component of membrane --- MF 46983 protein dimerization activity
Mb_M_chr14g20680	1357.35	2.19814	0.15757	13.9502	3.1372e-44	4.04026e-41	Mb_P_chr14g21190	Vitvi14g03078	XP_010661048.1PREDICTED: uncharacterized protein LOC100242238	0	0
Mb_M_chr08g09080	31.0901	2.19711	0.585337	3.75358	0.000174326	0.00208705	Mb_P_chr08g09290	Vitvi08g04198	RVW39759.1hypothetical protein CK203_074679	Sulfate transporter	NA
Mb_M_chr14g00500	79.5494	2.17456	0.499921	4.3498	1.36259e-05	0.000256446	Mb_P_chr14g00460	Vitvi14g00031	XP_003633616.1 cyprosin isoform X3	Aspartic proteinase --- Phytepsin --- Asparticase --- cyprosin	MF 4190 aspartic-type endopeptidase activity --- BP 6629 lipid metabolic process --- CC 16021 integral component of membrane --- BP 6508 proteolysis
Mb_M_chr13g06270	39.0161	2.16809	0.500723	4.32992	1.49161e-05	0.000276116	Mb_P_chr13g06240	Vitvi13g04158	RVW22462.1E3 ubiquitin-protein ligase AIP2	0	0
Mb_M_chr04g11310	159.987	2.12815	0.346168	6.14772	7.86052e-10	4.3341e-08	Mb_P_chr04g12040	Vitvi04g01100	XP_002270482.1 F-box protein PP2-B10	Putative F-box protein PP2-B8 --- F-box domain-containing protein	MF 16762 xyloglucan:xyloglucosyl transferase activity
Mb_M_chr19g09760	23.6974	2.12503	0.611221	3.4767	0.000507619	0.00509314	Mb_P_chr19g10200	Vitvi19g00906	XP_010644678.1 pentatricopeptide repeat-containing protein At5g66520-like	Pentatricopeptide repeat-containing protein --- Tetratricopeptide-like helical domain-containing protein --- Tetratricopeptide repeat (TPR)-like superfamily protein	MF 8270 zinc ion binding --- BP 1900865 chloroplast RNA modification --- CC 9507 chloroplast --- BP 16554 cytidine to uridine editing --- MF 3729 mRNA binding --- CC 16021 integral component of membrane --- MF 3824 catalytic activity --- BP 9058 biosynthetic process
Mb_M_chr04g10460	26.5032	2.12372	0.594412	3.57281	0.000353165	0.00376779	Mb_P_chr04g10950	Vitvi04g00991	XP_010648946.1PREDICTED: uncharacterized protein LOC100253635	DUF239 domain-containing protein/DUF4409 domain-containing protein --- Carboxyl-terminal peptidase --- Translational activator GCN1-like --- Pre-mrna-splicing factor rse1 --- DNA-directed RNA polymerase --- Phosphoribosylformylglycinamidine synthase	MF 3899 DNA-directed 5'-3' RNA polymerase activity --- BP 32774 RNA biosynthetic process --- CC 16021 integral component of membrane
Mb_M_chr04g01100	59.6128	2.10167	0.616119	3.41114	0.000646928	0.00617852	Mb_P_chr04g01180	Vitvi04g00088	XP_002278508.1 IQ domain-containing protein IQM1	IQ domain-containing protein IQM1 --- Calmodulin-binding family protein isoform 1 --- Calmodulin binding protein, putative	CC 5634 nucleus --- BP 9651 response to salt stress --- MF 5516 calmodulin binding --- BP 9737 response to abscisic acid --- CC 9507 chloroplast --- BP 71456 cellular response to hypoxia
Mb_M_chr09g00610	609.38	2.092	0.518739	4.03286	5.51019e-05	0.000827906	Mb_P_chr09g00590	Vitvi09g00045	XP_002268705.1 17.4 kDa class III heat shock protein	17.4 kDa class III heat shock protein --- SHSP domain-containing protein --- Cytosolic class II small heat-shock protein --- Alpha crystallin/Hsp20 domain protein --- Putative small heat shock protein HSP20 --- Heat-shock protein, putative	BP 9408 response to heat --- MF 43621 protein self-association --- CC 5737 cytoplasm --- MF 51082 unfolded protein binding --- BP 42542 response to hydrogen peroxide --- BP 9651 response to salt stress --- BP 51259 protein complex oligomerization --- BP 6457 protein folding
Mb_M_chr04g06310	26.2272	2.08419	0.601618	3.46432	0.000531581	0.00527195	Mb_P_chr04g06630	Vitvi04g00517	XP_002285290.1 U-box domain-containing protein 7	U-box domain-containing protein 13 --- U-box domain-containing protein 45-like --- U-box domain-containing protein 7 --- U-box domain-containing protein 14 --- Armadillo --- ARM repeat superfamily protein isoform 1 --- U-box domain-containing protein 6 --- U-box domain-containing protein 12 --- U-box domain-containing protein 4 --- Putative aminoacyltransferase, E1 ubiquitin-activating enzyme	MF 4839 ubiquitin activating enzyme activity --- BP 16567 protein ubiquitination --- MF 16746 acyltransferase activity
Mb_M_chr12g12580	46.0045	2.05477	0.439916	4.67082	2.99994e-06	6.9079e-05	Mb_P_chr12g12840	Vitvi12g01718	NA	UDP-glycosyltransferase 71E1 --- UDP-glucose flavonoid 3-O-glucosyltransferase 6 --- Glycosyltransferase	MF 8194 UDP-glycosyltransferase activity --- BP 9718 anthocyanin-containing compound biosynthetic process --- CC 16021 integral component of membrane --- MF 46527 glucosyltransferase activity
Mb_M_chr05g15640	69.1344	2.05067	0.62285	3.2924	0.000993346	0.00879236	Mb_P_chr05g15090	NA	NA	Hydroxyproline-rich glycoprotein (HRGP) --- extensin-2 --- Pollen Ole e 1 allergen/extensin --- extensin-2 isoform X2 --- RNA-binding protein 12B --- Extensin --- Proline-rich extensin-like family protein --- Muscle M-line assembly protein unc-89	MF 5199 structural constituent of cell wall --- BP 9664 plant-type cell wall organization --- CC 16021 integral component of membrane
Mb_M_chr02g06860	598.338	2.04404	0.470355	4.34574	1.3881e-05	0.000260702	Mb_P_chr02g06580	Vitvi02g00531	XP_002271658.2 36.4 kDa proline-rich protein	36.4 kDa proline-rich protein-like --- Bifunctional inhibitor/lipid-transfer protein/seed storage 2S albumin superfamily protein --- Hydrophobic seed protein --- AAI domain-containing protein	CC 5576 extracellular region --- MF 8289 lipid binding
Mb_M_chr07g12370	104.906	2.03249	0.296314	6.85926	6.92201e-12	5.42626e-10	Mb_P_chr07g11770	Vitvi07g01078	XP_002265382.2PREDICTED: uncharacterized protein LOC100259312	NA	CC 16021 integral component of membrane
Mb_M_chr10g05400	172.01	2.02299	0.2816	7.1839	6.77504e-13	6.36219e-11	Mb_P_chr10g05790	Vitvi15g04474	WP_181034377.1DUF3774 domain-containing protein	Wound-responsive family protein --- 2-nonaprenyl-3-methyl-6-methoxy-1 benzoquinol hydroxylase --- Equilibrative nucleoside transporter 2-like	NA
Mb_M_chr14g14010	54.199	2.00175	0.416024	4.81163	1.49707e-06	3.85603e-05	Mb_P_chr14g14140	Vitvi14g01350	XP_002281356.1 UDP-arabinopyranose mutase 3	UDP-arabinopyranose mutase --- Alpha-1,4-glucan-protein synthase	MF 52691 UDP-arabinopyranose mutase activity --- BP 33356 UDP-L-arabinose metabolic process --- CC 5794 Golgi apparatus --- BP 9832 plant-type cell wall biogenesis --- CC 5829 cytosol --- BP 71555 cell wall organization --- MF 16757 glycosyltransferase activity
Mb_M_chr15g08460	276.477	2.00094	0.251294	7.96254	1.68542e-15	2.53235e-13	Mb_P_chr15g09180	Vitvi15g00653	XP_002275919.1 protein ELC	NA	CC 5768 endosome --- BP 15031 protein transport --- MF 5515 protein binding --- BP 6464 cellular protein modification process --- CC 30659 cytoplasmic vesicle membrane --- CC 98588 bounding membrane of organelle --- CC 98796 membrane protein complex
Mb_M_chr11g00870	37.3392	1.98884	0.516739	3.84884	0.00011868	0.00155058	NA	Vitvi11g00069	XP_002278209.2 protein LURP-one-related 6	LURP1-related protein domain containing protein	NA
Mb_M_chr18g22490	50.4798	1.98102	0.444383	4.45792	8.27587e-06	0.00016728	Mb_P_chr18g22660	Vitvi18g03051	XP_002272533.1 NAD(P)H-quinone oxidoreductase subunit T, chloroplastic	NAD(P)H-quinone oxidoreductase subunit T, chloroplastic --- Chaperone DnaJ-domain superfamily protein --- J domain-containing protein --- Terminal organelle assembly protein --- Chaperone protein DnaJ	CC 10598 NAD(P)H dehydrogenase complex (plastoquinone) --- CC 9535 chloroplast thylakoid membrane --- CC 16021 integral component of membrane
Mb_M_chr12g07580	153.371	1.97298	0.426636	4.62451	3.75493e-06	8.3582e-05	Mb_P_chr12g08010	Vitvi12g02456	XP_002275606.2PREDICTED: uncharacterized protein LOC100264828	0	0
Mb_M_chr02g04770	236.914	1.96338	0.22985	8.54201	1.31909e-17	2.64258e-15	Mb_P_chr02g04560	Vitvi02g00387	XP_002283139.1 heat stress transcription factor B-2b	Heat stress transcription factor B-2b	BP 2000112 regulation of cellular macromolecule biosynthetic process --- MF 43565 sequence-specific DNA binding --- CC 5634 nucleus --- MF 3700 DNA-binding transcription factor activity --- BP 6355 regulation of transcription, DNA-templated --- CC 16021 integral component of membrane --- MF 1067 transcription regulatory region nucleic acid binding --- MF 3690 double-stranded DNA binding --- MF 81…
Mb_M_chr08g18830	39.4983	1.9609	0.452747	4.33113	1.48346e-05	0.000274891	Mb_P_chr08g19420	Vitvi08g01891	XP_002283735.2 pentatricopeptide repeat-containing protein At4g21065	Pentatricopeptide repeat-containing protein --- Dehydration-responsive element-binding protein 2F-like --- Putative DYW domain-containing protein	MF 8270 zinc ion binding --- CC 16021 integral component of membrane --- MF 16787 hydrolase activity
Mb_M_chr13g10800	232.794	1.94234	0.274534	7.07503	1.49418e-12	1.33366e-10	NA	Vitvi13g00981	XP_002271335.1PREDICTED: uncharacterized protein LOC100267160	Hemerythrin/HHE cation-binding motif --- Hemerythrin domain-containing protein --- Ectopic P granules protein --- Hemerythrin/HHE cation-binding motif-containing protein --- Cationic amino acid transporter 7	BP 55072 iron ion homeostasis --- MF 46872 metal ion binding --- CC 16021 integral component of membrane
Mb_M_chr07g05010	63.616	1.91812	0.35679	5.37604	7.61403e-08	2.77897e-06	Mb_P_chr07g05060	Vitvi07g00401	XP_002270249.1 probable beta-D-xylosidase 2 isoform X1	probable beta-D-xylosidase 2 --- Putative beta-D-xylosidase 2 --- Beta-D-xylosidase 3 --- Alpha-L-arabinofuranosidase/beta-D-xylosidase --- Beta-D-xylosidase 1 --- Putative xylan 1,4-beta-xylosidase --- Beta-D-xylosidase 4 --- Glycoside hydrolase	MF 9044 xylan 1,4-beta-xylosidase activity --- BP 45493 xylan catabolic process --- CC 5576 extracellular region --- CC 16021 integral component of membrane --- MF 46556 alpha-L-arabinofuranosidase activity --- MF 102483 scopolin beta-glucosidase activity --- MF 8422 beta-glucosidase activity --- BP 31222 arabinan catabolic process
Mb_M_chr02g11000	44.9823	1.90813	0.494961	3.85511	0.000115679	0.00151797	Mb_P_chr02g10820	Vitvi02g00831	XP_002275808.1 phosphomevalonate kinase isoform X1	Pentatricopeptide repeat-containing protein --- PPR domain-containing protein/PPR_2 domain-containing protein/DYW_deaminase domain-containing protein (Fragment) --- Tetratricopeptide repeat-like superfamily protein --- Putative tetratricopeptide-like helical domain, DYW domain-containing protein --- Structure-specific endonuclease subunit SLX1	MF 8270 zinc ion binding --- CC 814 ESCRT II complex --- BP 71985 multivesicular body sorting pathway --- CC 276 mitochondrial proton-transporting ATP synthase complex, coupling factor F(o) --- BP 15985 energy coupled proton transport, down electrochemical gradient --- BP 6754 ATP biosynthetic process --- MF 16757 glycosyltransferase activity --- MF 4519 endonuclease activity --- MF 15078 proton …
Mb_M_chr11g00630	370.881	1.90029	0.209427	9.07373	1.15013e-19	3.04953e-17	Mb_P_chr11g00610	Vitvi11g00048	RVX05369.1Protein MARD1	FCS-Like Zinc finger 13-like --- FLZ-type domain-containing protein --- Zf-FLZ domain containing protein --- Cyclin-dependent kinase, putative --- Putative nucleolysin tia-1 --- DUF581 domain-containing protein --- Senescence-associated family protein	MF 16301 kinase activity --- BP 16310 phosphorylation
Mb_M_chr12g07300	116.815	1.87139	0.33086	5.65612	1.54829e-08	6.77934e-07	Mb_P_chr12g07740	Vitvi12g02441	XP_002272924.1 putative zinc finger protein At1g68190	B-box-type zinc finger --- transcription initiation factor TFIID subunit 11-like isoform X1 --- (3S,6E)-nerolidol synthase 2 --- B box-type domain-containing protein --- COL domain class transcription factor --- Putative transcription factor interactor and regulator Znf-B family --- dentin sialophosphoprotein-like	MF 8270 zinc ion binding
Mb_M_chr06g05190	60.2656	1.86595	0.449276	4.15325	3.27787e-05	0.000539233	Mb_P_chr06g05230	Vitvi06g01682	XP_002284384.1 zinc finger protein ZAT11	Zinc finger protein ZAT11	BP 10200 response to chitin
Mb_M_chr07g15490	81.7306	1.84483	0.435226	4.23877	2.24743e-05	0.000391131	Mb_P_chr07g15850	Vitvi07g04487	XP_034690308.1protein HEADING DATE 3A	Phosphatidylethanolamine-binding protein PEBP --- Putative phosphatidylethanolamine-binding protein --- Phosphatidylethanolamine binding protein	CC 5737 cytoplasm --- MF 8429 phosphatidylethanolamine binding --- BP 48573 photoperiodism, flowering --- BP 9909 regulation of flower development
Mb_M_chr18g12010	41.3156	1.83732	0.553796	3.31769	0.000907657	0.00814993	Mb_P_chr18g12020	Vitvi18g01010	XP_002281067.1 transmembrane protein 136	TLC domain-containing protein --- TRAM, LAG1 and CLN8 (TLC) lipid-sensing domain containing protein --- Putative TRAM/LAG1/CLN8 domain-containing protein --- TRAM/LAG1/CLN8 domain containing protein --- Transmembrane protein 136 --- TRAM/LAG1/CLN8 homology domain	CC 16021 integral component of membrane
Mb_M_chr18g08110	1685.82	1.83149	0.236428	7.74649	9.44671e-15	1.19947e-12	NA	Vitvi18g00687	RVW40431.1Cytochrome B5 isoform D	Cytochrome b5 heme-binding domain-containing protein --- Cytochrome-b5 reductase	MF 20037 heme binding --- CC 43231 intracellular membrane-bounded organelle --- MF 46872 metal ion binding --- CC 16021 integral component of membrane
Mb_M_chr02g01230	118.73	1.81923	0.294001	6.18782	6.10015e-10	3.44783e-08	NA	Vitvi02g00099	XP_010659026.1PREDICTED: uncharacterized protein LOC104881245 isoform X1	0	0
Mb_M_chr09g14030	126.318	1.80725	0.270357	6.68467	2.31447e-11	1.66919e-09	Mb_P_chr09g14050	Vitvi09g01361	RVX03703.1B-box zinc finger protein 32	B box-type domain-containing protein --- B-box zinc finger protein 32 --- Putative transcription factor interactor and regulator Znf-B family	MF 8270 zinc ion binding --- BP 10017 red or far-red light signaling pathway --- CC 5634 nucleus --- BP 9640 photomorphogenesis --- BP 9909 regulation of flower development --- CC 5737 cytoplasm --- BP 9785 blue light signaling pathway --- BP 2000113 negative regulation of cellular macromolecule biosynthetic process --- BP 45892 negative regulation of transcription, DNA-templated
Mb_M_chr04g16300	31.143	1.79613	0.551336	3.25777	0.0011229	0.00971024	Mb_P_chr04g17170	Vitvi04g02299	XP_019074230.1PREDICTED: uncharacterized protein LOC109122224	DUF241 domain-containing protein (Fragment)	NA
Mb_M_chr14g17100	1278.23	1.79366	0.160836	11.152	6.9977e-29	3.71084e-26	NA	Vitvi14g02990	XP_002270738.1PREDICTED: uncharacterized protein LOC100249110	Cytochrome C1 family isoform 1 --- von willebrand factor A domain protein --- Transcription factor SPATULA like	BP 51301 cell division
Mb_M_chr03g02260	61.0039	1.79314	0.430519	4.16507	3.11251e-05	0.000515322	Mb_P_chr03g02280	Vitvi03g00144	XP_010646843.1 proline-rich receptor-like protein kinase PERK4 isoform X1	Serine/threonine-protein kinase RLCKVII --- probable receptor-like serine/threonine-protein kinase At5g57670 --- probable serine/threonine-protein kinase PBL5 isoform X2 --- Putative proline-rich receptor-like protein kinase PERK11 isoform A --- proline-rich receptor-like protein kinase PERK1 --- probable serine/threonine-protein kinase PBL26 isoform X1 --- Protein kinase domain-containing protei…	MF 4672 protein kinase activity --- BP 6468 protein phosphorylation --- CC 5886 plasma membrane --- MF 5524 ATP binding --- BP 2000112 regulation of cellular macromolecule biosynthetic process --- BP 6355 regulation of transcription, DNA-templated --- MF 3700 DNA-binding transcription factor activity --- MF 3924 GTPase activity --- MF 5525 GTP binding
Mb_M_chr14g18920	97.5841	1.78419	0.360673	4.94683	7.54323e-07	2.09237e-05	Mb_P_chr14g19350	Vitvi14g01789	XP_003633831.2 RING-H2 finger protein ATL56-like	Ring-h2 finger protein atl32 --- Putative RING-H2 finger protein ATL49 --- RING-H2 finger protein atl52 --- E3 ubiquitin-protein ligase atl4 --- Zinc finger, RING-type --- Ring-h2 finger protein atl3 --- RING/U-box superfamily protein, putative --- RING-type domain-containing protein	CC 16021 integral component of membrane --- MF 16746 acyltransferase activity --- BP 44260 cellular macromolecule metabolic process --- BP 44238 primary metabolic process
Mb_M_chr07g07950	39.8204	1.78083	0.428577	4.15522	3.24976e-05	0.000535097	Mb_P_chr07g07790	Vitvi07g00640	XP_002275835.1PREDICTED: uncharacterized protein LOC100253191	Embryo sac development arrest protein --- Methylesterase 17-like --- Cortactin-binding protein like --- G protein-regulated inducer of neurite outgrowth 1 like	NA
Mb_M_chr16g01980	1114.98	1.77018	0.532875	3.32195	0.000893907	0.00805454	Mb_P_chr16g02050	Vitvi16g00156	XP_002277035.1 anthocyanidin 3-O-glucosyltransferase 2	Glycosyltransferase --- Flavonoid 3-glucosyl transferase (Fragment) --- Anthocyanidin 3-O-glucosyltransferase 2 --- UDP-glycosyltransferase 78D2 --- UDP glucose-flavonoid 3-O-glucosyltransferase (Fragment)	MF 8194 UDP-glycosyltransferase activity --- BP 9718 anthocyanin-containing compound biosynthetic process --- CC 16021 integral component of membrane --- MF 46527 glucosyltransferase activity --- MF 102425 myricetin 3-O-glucosyltransferase activity --- BP 33303 quercetin O-glucoside biosynthetic process --- MF 102360 daphnetin 3-O-glucosyltransferase activity --- BP 33330 kaempferol O-glucoside b…
Mb_M_chr04g01170	153.749	1.76902	0.252755	6.99896	2.57861e-12	2.15242e-10	Mb_P_chr04g01250	Vitvi04g00093	XP_002279110.1 probable ADP,ATP carrier protein At5g56450	ADP/ATP translocase --- probable ADP,ATP carrier protein At5g56450	BP 140021 mitochondrial ADP transmembrane transport --- MF 5471 ATP:ADP antiporter activity --- CC 5743 mitochondrial inner membrane --- BP 1990544 mitochondrial ATP transmembrane transport --- BP 6839 mitochondrial transport --- CC 16021 integral component of membrane
Mb_M_chr04g15290	1700.65	1.73747	0.457293	3.79947	0.000145005	0.00182191	Mb_P_chr04g16150	Vitvi04g01454	NP_001268034.1naringenin,2-oxoglutarate 3-dioxygenase	Flavanone 3-hydroxylase F3H --- Fe2OG dioxygenase domain-containing protein F3H --- Naringenin,2-oxoglutarate 3-dioxygenase-like protein F3H --- Flavonoid 3 hydroxylase F3H --- Naringenin 3-dioxygenase F3H --- Gibberellin 20-oxidase 1 F3H	MF 16491 oxidoreductase activity --- BP 9813 flavonoid biosynthetic process --- BP 10224 response to UV-B --- MF 46872 metal ion binding --- BP 9805 coumarin biosynthetic process --- BP 2238 response to molecule of fungal origin --- MF 31418 L-ascorbic acid binding --- BP 43473 pigmentation
Mb_M_chr05g19230	216.482	1.73659	0.222322	7.81112	5.66802e-15	7.45945e-13	Mb_P_chr05g19000	Vitvi05g01675	XP_002279720.1 2-alkenal reductase (NADP(+)-dependent)	2-alkenal reductase (NADP(+)-dependent) --- Zinc-binding dehydrogenase family protein isoform 1 --- Alcohol dehydrogenase superfamily, zinc-type --- Putative oxidoreductase --- Polyketide synthase	MF 16628 oxidoreductase activity, acting on the CH-CH group of donors, NAD or NADP as acceptor --- BP 6979 response to oxidative stress --- CC 16021 integral component of membrane --- MF 8270 zinc ion binding
Mb_M_chr13g04770	220.172	1.73048	0.278339	6.21716	5.06228e-10	2.91607e-08	Mb_P_chr13g04840	Vitvi13g00350	XP_002282470.1 ultraviolet-B receptor UVR8 isoform X2	Regulator of chromosome condensation repeat-containing protein isoform 4 --- Ultraviolet-B receptor like --- Serine/threonine-protein kinase Nek8, putative --- Ultraviolet-B receptor UVR	BP 71497 cellular response to freezing --- MF 42393 histone binding --- CC 5634 nucleus --- BP 1901141 regulation of lignin biosynthetic process --- MF 16301 kinase activity --- BP 9631 cold acclimation --- BP 16310 phosphorylation
Mb_M_chr08g10020	405.029	1.72474	0.164515	10.4838	1.02583e-25	4.26825e-23	Mb_P_chr08g10320	Vitvi08g01196	XP_010654286.1 metallothionein-like protein type 2	Metallothionein-like protein type 2 --- Metallothionein --- Metallothionein-like protein 4A --- Metallothionein-like protein 2a --- Metallothionein, family 15, plant --- Metallothionein-like protein 1	MF 46872 metal ion binding
Mb_M_chr03g09950	52.6748	1.70596	0.387284	4.40494	1.05813e-05	0.000206474	NA	NA	NA	0	0
Mb_M_chr01g16430	177.355	1.70311	0.305632	5.57243	2.51212e-08	1.04123e-06	NA	Vitvi01g02260	XP_002272440.2 WAT1-related protein At3g30340-like	NA	MF 22857 transmembrane transporter activity --- BP 55085 transmembrane transport --- CC 16021 integral component of membrane --- CC 5886 plasma membrane
Mb_M_chr18g14450	361.011	1.69679	0.295794	5.73637	9.67244e-09	4.44883e-07	Mb_P_chr18g14570	Vitvi18g01231	XP_002264795.1 stearoyl-[acyl-carrier-protein] 9-desaturase 6, chloroplastic	Acyl-[acyl-carrier-protein] desaturase --- stearoyl-[acyl-carrier-protein] 9-desaturase 6, chloroplastic --- Putative stearoyl-[acyl-carrier-protein] 9-desaturase --- Fatty acid desaturase, type 2	MF 45300 acyl-[acyl-carrier-protein] desaturase activity --- BP 6633 fatty acid biosynthetic process --- CC 9536 plastid --- MF 102786 stearoyl-[acp] desaturase activity --- MF 46872 metal ion binding
Mb_M_chr03g08670	169.369	1.68657	0.300727	5.6083	2.04318e-08	8.60714e-07	Mb_P_chr03g08850	Vitvi03g00692	XP_010647903.1 serine carboxypeptidase-like 13	Serine carboxypeptidases (Lysosomal cathepsin A) --- serine carboxypeptidase-like 18	MF 4185 serine-type carboxypeptidase activity --- BP 6508 proteolysis --- BP 9820 alkaloid metabolic process --- BP 19748 secondary metabolic process --- MF 47158 sinapoylglucose-sinapoylglucose O-sinapoyltransferase activity
Mb_M_chr14g08180	953.787	1.67885	0.209435	8.0161	1.09155e-15	1.6966e-13	Mb_P_chr14g07650	Vitvi14g04277	XP_019080456.1 polyubiquitin 4 isoform X2	Polyubiquitin --- Hexaubiquitin protein --- Ubiquitin --- polyubiquitin-like	MF 3729 mRNA binding --- CC 5634 nucleus --- BP 19941 modification-dependent protein catabolic process --- MF 31386 protein tag --- CC 5737 cytoplasm --- BP 16567 protein ubiquitination --- MF 31625 ubiquitin protein ligase binding --- CC 16021 integral component of membrane
Mb_M_chr10g07220	1043.12	1.66468	0.184226	9.0361	1.62367e-19	3.95606e-17	Mb_P_chr10g08070	Vitvi10g00496	XP_003633023.1 dnaJ homolog subfamily B member 13	Chaperone protein dnaj 3 --- Putative WRKY transcription factor 28 --- Terminal organelle assembly protein --- J domain-containing protein --- Molecular chaperone (DnaJ superfamily) --- DNAJ heat shock family protein	MF 51082 unfolded protein binding --- BP 6457 protein folding --- CC 5829 cytosol --- MF 51087 chaperone binding --- CC 16021 integral component of membrane
Mb_M_chr13g08760	168.334	1.64853	0.404612	4.07436	4.61416e-05	0.000713493	Mb_P_chr13g08670	Vitvi13g00738	XP_002270736.1 cytochrome P450 77A2	Cytochrome P450, family 77, subfamily A, polypeptide 4 --- Reverse transcriptase domain-containing protein	MF 16705 oxidoreductase activity, acting on paired donors, with incorporation or reduction of molecular oxygen --- CC 16021 integral component of membrane --- BP 51762 sesquiterpene biosynthetic process --- MF 4497 monooxygenase activity --- MF 5506 iron ion binding --- MF 20037 heme binding --- BP 33075 isoquinoline alkaloid biosynthetic process --- BP 16114 terpenoid biosynthetic process
Mb_M_chr07g15020	67.537	1.64171	0.338953	4.84346	1.27597e-06	3.32934e-05	Mb_P_chr07g15410	Vitvi07g04464	RVW26710.1Transposon TX1 uncharacterized 149 kDa protein	Tyrosine-protein phosphatase cdc-14 --- Glyceraldehyde-3-phosphate dehydrogenase A	CC 9579 thylakoid --- MF 47100 glyceraldehyde-3-phosphate dehydrogenase (NADP+) (phosphorylating) activity
Mb_M_chr02g15470	165.648	1.62997	0.394253	4.13433	3.55997e-05	0.000575146	Mb_P_chr02g15190	Vitvi02g01264	XP_002269629.1 long-chain-alcohol oxidase FAO4A	Long-chain-alcohol oxidase --- Long-chain-alcohol oxidase FAO4A --- Long-chain fatty alcohol dehydrogenase family protein	MF 46577 long-chain-alcohol oxidase activity --- CC 16021 integral component of membrane --- MF 50660 flavin adenine dinucleotide binding --- MF 46593 mandelonitrile lyase activity
Mb_M_chr04g00890	46.7174	1.62877	0.440594	3.69677	0.000218363	0.0025125	Mb_P_chr04g00960	Vitvi04g00070	XP_002277611.1 pollen-specific protein SF21	pollen-specific protein SF21-like --- Pollen-specific protein SF21 --- NDRG --- N-MYC downregulated-like 2 --- pollen-specific protein SF21-like isoform X2 --- Pollen specific protein sf21, putative --- Ndr domain-containing protein --- Alpha/Beta hydrolase fold	CC 16021 integral component of membrane --- BP 2000012 regulation of auxin polar transport --- MF 16787 hydrolase activity --- BP 9753 response to jasmonic acid --- BP 9737 response to abscisic acid --- BP 9409 response to cold
Mb_M_chr02g07390	189.471	1.59941	0.309998	5.15943	2.47708e-07	7.88122e-06	Mb_P_chr02g07120	Vitvi02g00575	RVX15321.1 Myo-inositol 2-dehydrogenase	Rhizopine catabolism protein mocA --- Glucose-fructose oxidoreductase, bacterial --- Inositol 2-dehydrogenase --- Dimeric dihydrodiol dehydrogenase --- Myo-inositol 2-dehydrogenase --- Oxidoreductase, putative --- Oxidoreductase	MF 166 nucleotide binding --- BP 10777 meiotic mismatch repair involved in reciprocal meiotic recombination --- CC 43073 germ cell nucleus --- CC 794 condensed nuclear chromosome --- BP 7129 homologous chromosome pairing at meiosis --- MF 50112 inositol 2-dehydrogenase activity
Mb_M_chr17g06740	101.003	1.59907	0.277266	5.76728	8.05599e-09	3.72435e-07	Mb_P_chr17g07130	Vitvi17g00554	XP_010663397.1 plant cysteine oxidase 2	plant cysteine oxidase 2 --- Cysteine dioxygenase	MF 17172 cysteine dioxygenase activity --- BP 70483 detection of hypoxia --- CC 5829 cytosol --- CC 5634 nucleus --- BP 18171 peptidyl-cysteine oxidation --- MF 46872 metal ion binding
Mb_M_chr12g15930	3856.5	1.58758	0.206084	7.70357	1.32316e-14	1.64528e-12	Mb_P_chr12g16030	Vitvi12g02022	XP_034701161.1metallothiol transferase FosB-like	VOC domain-containing protein --- Metallothiol transferase fosB --- Lactoylglutathione lyase --- Glyoxalase-like domain --- Glyoxalase --- Putative glyoxalase/Bleomycin resistance protein/Dihydroxybiphenyl dioxygenase	MF 16740 transferase activity --- MF 16829 lyase activity --- MF 51213 dioxygenase activity
Mb_M_chr03g14730	379.483	1.58541	0.266427	5.95063	2.67119e-09	1.34906e-07	Mb_P_chr03g15000	Vitvi03g04462	XP_002270540.1 cysteine-rich and transmembrane domain-containing protein A	0	0
Mb_M_chr10g02370	2756.36	1.58482	0.148577	10.6667	1.45784e-26	6.25831e-24	Mb_P_chr10g02740	Vitvi10g00204	XP_010646189.1 tonoplast dicarboxylate transporter	Tonoplast dicarboxylate transporter --- Na+/dicarboxylate, Na+/tricarboxylate and phosphate transporter --- FaTD --- Sodium/sulfate symporter --- Malate transporter --- Solute carrier family 13 (Sodium-dependent dicarboxylate transporter), member 2/3/5	MF 22857 transmembrane transporter activity --- BP 55085 transmembrane transport --- CC 16021 integral component of membrane --- CC 5773 vacuole --- BP 6820 anion transport --- BP 15849 organic acid transport
Mb_M_chr08g15100	215.306	1.58313	0.239124	6.62053	3.57903e-11	2.5018e-09	Mb_P_chr08g15530	Vitvi08g01604	XP_002268233.1 alpha carbonic anhydrase 7	Carbonic anhydrase	MF 4089 carbonate dehydratase activity --- CC 9570 chloroplast stroma --- BP 6730 one-carbon metabolic process --- MF 8270 zinc ion binding --- CC 16021 integral component of membrane
Mb_M_chr17g00290	41.2422	1.57104	0.462537	3.39658	0.000682341	0.00648188	Mb_P_chr17g00260	Vitvi17g01318	CBI15772.3unnamed protein product, partial	NFU1 iron-sulfur cluster protein	CC 16021 integral component of membrane
Mb_M_chr06g06010	821.928	1.55348	0.201964	7.69185	1.45017e-14	1.76666e-12	Mb_P_chr06g05780	Vitvi06g00463	XP_019076178.1 metallothionein-like protein type 2	Metallothionein-like protein type 2 --- Metallothionein-like protein 1 --- Metallothionein-like protein 2a --- Metallothionein --- Metallothionein-like protein 4A --- Metallothioneins --- Metallothionein-like protein (Fragment)	MF 46872 metal ion binding --- CC 16021 integral component of membrane --- MF 16787 hydrolase activity
Mb_M_chr03g02050	88.4779	1.54256	0.328798	4.69153	2.71166e-06	6.33919e-05	Mb_P_chr03g02060	Vitvi03g00124	XP_002277548.1 thaumatin-like protein 1b	thaumatin-like protein 1 --- thaumatin-like protein 1b --- Thaumatin --- thaumatin-like protein 1 isoform X1 --- Putative thaumatin-like protein 1-like --- Zeamatin --- Thaumatin-like protein 1a --- pathogenesis-related protein 5-like --- Glucan endo-1,3-beta-glucosidase	BP 6952 defense response --- CC 5576 extracellular region --- CC 16021 integral component of membrane
Mb_M_chr18g13880	354.96	1.53685	0.200661	7.65897	1.87429e-14	2.22325e-12	Mb_P_chr18g14000	Vitvi18g01171	XP_002269120.1PREDICTED: uncharacterized protein LOC100259118	Serine/threonine-protein kinase ndrD	MF 16301 kinase activity --- BP 16310 phosphorylation --- CC 16021 integral component of membrane --- MF 8168 methyltransferase activity --- BP 32259 methylation --- MF 3676 nucleic acid binding
Mb_M_chr17g01150	1105.25	1.5344	0.188262	8.15035	3.62882e-16	6.05811e-14	Mb_P_chr17g01220	Vitvi17g00087	XP_002284075.1 heavy metal-associated isoprenylated plant protein 7	heavy metal-associated isoprenylated plant protein 3-like --- Palmitoyl-acyl carrier protein thioesterase --- Neurofilament medium polypeptide --- Farnesylated protein 3 --- Microtubule-associated protein 1B-like --- Metal ion binding protein, putative --- Translation initiation factor IF-2-like protein --- Copper transport protein ATX1 --- ABC transporter F family member 4-like --- HMA domain-co…	MF 46872 metal ion binding --- BP 6413 translational initiation --- MF 3743 translation initiation factor activity
Mb_M_chr08g14210	117.733	1.53181	0.435514	3.51726	0.000436034	0.00452342	Mb_P_chr08g14630	Vitvi08g01523	XP_002283672.1 glucomannan 4-beta-mannosyltransferase 9	Glucomannan 4-beta-mannosyltransferase 9 --- Nucleotide-diphospho-sugar transferases superfamily protein --- Cellulose synthase-like A1 --- Beta-mannan synthase --- Nucleotide-diphospho-sugar transferase	MF 16757 glycosyltransferase activity --- BP 97502 mannosylation --- CC 5794 Golgi apparatus --- CC 16021 integral component of membrane --- BP 71555 cell wall organization --- CC 98588 bounding membrane of organelle
Mb_M_chr03g08500	118.143	1.52778	0.260064	5.87462	4.23826e-09	2.08786e-07	Mb_P_chr03g08730	Vitvi03g00675	XP_002267356.1 cyclin-D2-1	Cyclin N-terminal domain-containing protein --- Cyclin-D4-1 like	BP 7049 cell cycle --- CC 307 cyclin-dependent protein kinase holoenzyme complex --- MF 16538 cyclin-dependent protein serine/threonine kinase regulator activity --- BP 51301 cell division --- BP 79 regulation of cyclin-dependent protein serine/threonine kinase activity --- CC 5634 nucleus --- CC 5737 cytoplasm
Mb_M_chr06g09520	174.877	1.52542	0.423812	3.5993	0.000319074	0.00346979	NA	Vitvi06g00771	XP_002269918.1 peroxidase 4	Peroxidase	BP 42744 hydrogen peroxide catabolic process --- MF 4601 peroxidase activity --- CC 5576 extracellular region --- CC 9505 plant-type cell wall --- BP 6979 response to oxidative stress --- MF 20037 heme binding --- BP 98869 cellular oxidant detoxification --- CC 16021 integral component of membrane --- MF 46872 metal ion binding --- BP 1901430 positive regulation of syringal lignin biosynthetic pr…
Mb_M_chr18g00850	154.156	1.51852	0.29231	5.19489	2.04842e-07	6.76472e-06	Mb_P_chr18g00860	Vitvi18g00070	XP_002272900.1 glucan endo-1,3-beta-glucosidase 12	(1->3)-beta-glucan endohydrolase --- Glucan endo-1,3-beta-D-glucosidase --- X8 domain-containing protein --- O-Glycosyl hydrolases family 17 protein --- Glycoside hydrolase	MF 42973 glucan endo-1,3-beta-D-glucosidase activity --- BP 5975 carbohydrate metabolic process --- CC 46658 anchored component of plasma membrane
Mb_M_chr06g09430	200.211	1.51318	0.201558	7.50741	6.03095e-14	6.51126e-12	Mb_P_chr06g09230	Vitvi06g00761	XP_002270636.1 protein NUCLEAR FUSION DEFECTIVE 4	Protein NUCLEAR FUSION DEFECTIVE 4 --- Nodulin-like domain-containing protein --- Putative major facilitator superfamily domain-containing protein --- Nodulin --- MFS transporter	BP 6817 phosphate ion transport --- CC 16021 integral component of membrane --- BP 50896 response to stimulus
Mb_M_chr12g07680	84.5212	1.50907	0.409174	3.6881	0.000225935	0.00258971	Mb_P_chr12g08110	Vitvi12g02467	XP_002274859.1PREDICTED: uncharacterized protein LOC100266494	Wound-responsive family protein --- 2-nonaprenyl-3-methyl-6-methoxy-1 benzoquinol hydroxylase --- E3 ubiquitin-protein like	NA
Mb_M_chr02g04910	56.1108	1.50695	0.41727	3.61144	0.000304503	0.00334359	Mb_P_chr02g04670	Vitvi02g01407	RVX08990.1Thaumatin-like protein	Osmotin 34 --- Thaumatin-like protein/pathogenesis related protein-5 --- Thaumatin	CC 5576 extracellular region --- BP 6952 defense response --- MF 4674 protein serine/threonine kinase activity --- CC 16021 integral component of membrane --- BP 31640 killing of cells of another organism --- BP 9620 response to fungus --- BP 6468 protein phosphorylation --- MF 5515 protein binding
Mb_M_chr11g01800	42.8488	1.50127	0.419709	3.57694	0.000347638	0.00371983	Mb_P_chr11g01760	Vitvi11g00139	XP_002279199.2 serine/threonine-protein kinase 38-like	serine/threonine-protein kinase tricorner --- NDR serine/threonine kinase --- Serine/threonine-protein kinase CBK1 --- AGC (cAMP-dependent, cGMP-dependent and protein kinase C) kinase family protein --- Serine/threonine-protein kinase 38 --- Serine/threonine-protein kinase	MF 4674 protein serine/threonine kinase activity --- BP 6468 protein phosphorylation --- CC 16021 integral component of membrane --- MF 5524 ATP binding --- BP 18209 peptidyl-serine modification --- BP 35556 intracellular signal transduction --- MF 10857 calcium-dependent protein kinase activity
Mb_M_chr11g12720	355.982	1.50083	0.307748	4.87681	1.07818e-06	2.86296e-05	Mb_P_chr11g12650	Vitvi11g01208	XP_002267501.1 plasma membrane ATPase 4	Plasma membrane ATPase	MF 8553 P-type proton-exporting transporter activity --- BP 120029 proton export across plasma membrane --- CC 5886 plasma membrane --- CC 16021 integral component of membrane --- BP 51453 regulation of intracellular pH --- MF 5524 ATP binding --- MF 16787 hydrolase activity
Mb_M_chr02g04780	175.963	1.50006	0.213052	7.04081	1.91122e-12	1.6567e-10	Mb_P_chr02g04570	Vitvi02g00388	RVX09143.1 Protein phosphatase inhibitor 2	Phosphoprotein phosphatase inhibitor --- Phosphoprotein phosphatase inhibitors --- IPP-2 domain-containing protein	BP 43666 regulation of phosphoprotein phosphatase activity --- MF 4864 protein phosphatase inhibitor activity --- BP 43086 negative regulation of catalytic activity --- BP 9966 regulation of signal transduction
Mb_M_chr14g12420	155.511	1.49952	0.402542	3.72513	0.000195217	0.00229749	Mb_P_chr14g12560	Vitvi14g01198	XP_002283730.1 3-ketoacyl-CoA synthase 6	3-ketoacyl-CoA synthase	MF 102756 very-long-chain 3-ketoacyl-CoA synthase activity --- BP 6633 fatty acid biosynthetic process --- CC 16021 integral component of membrane --- MF 16829 lyase activity --- MF 16491 oxidoreductase activity
Mb_M_chr11g01130	45.5542	1.4992	0.452311	3.31454	0.000917948	0.00822186	Mb_P_chr11g01110	Vitvi11g00083	XP_002278105.2PREDICTED: uncharacterized protein LOC100254310	Acyl-CoA N-acyltransferases (NAT) superfamily protein --- Putative transcription regulator GNAT family --- N-acetyltransferase domain-containing protein --- FkbH domain containing protein	MF 8080 N-acetyltransferase activity --- CC 16021 integral component of membrane
Mb_M_chr01g16440	2421.6	1.49913	0.455518	3.29104	0.000998168	0.00882711	Mb_P_chr01g17010	Vitvi01g04438	C7AE94.1RecName: Full=Flavonoid 3',5'-methyltransferase; AltName: Full=Anthocyanin-O-methyltransferase; Short=VvAOMT	Norbelladine O-methyltransferase --- Caffeoyl-CoA O-methyltransferase --- Anthocyanin O-methyltransferase --- O-methyltransferase, putative	MF 8171 O-methyltransferase activity --- BP 32259 methylation --- CC 5737 cytoplasm --- BP 9809 lignin biosynthetic process --- CC 16021 integral component of membrane --- MF 8757 S-adenosylmethionine-dependent methyltransferase activity --- BP 9820 alkaloid metabolic process --- MF 46872 metal ion binding --- BP 33486 delphinidin 3-O-glucoside biosynthetic process --- BP 33485 cyanidin 3-O-gluco…
Mb_M_chr08g10680	575.056	1.49704	0.244627	6.11967	9.37672e-10	5.1231e-08	Mb_P_chr08g11000	Vitvi08g02205	XP_010654241.1 ultraviolet-B receptor UVR8	Ultraviolet-B receptor like --- Serine/threonine-protein kinase Nek8, putative --- E3 ubiquitin-protein ligase HERC4 --- Putative regulator of chromosome condensation 1/beta-lactamase-inhibitor protein II	BP 71497 cellular response to freezing --- MF 42393 histone binding --- CC 5634 nucleus --- BP 1901141 regulation of lignin biosynthetic process --- MF 16301 kinase activity --- BP 9631 cold acclimation --- BP 16310 phosphorylation
Mb_M_chr11g05420	54.7925	1.49693	0.399191	3.74991	0.000176901	0.00210808	Mb_P_chr11g05360	Vitvi11g00456	XP_019078430.1 protein NRT1/ PTR FAMILY 6.2	Solute carrier family 15 (Peptide/histidine transporter), member 3/4 --- Proton-dependent oligopeptide transporter family --- Dicarboxylate transporter --- H+/oligopeptide symporter --- Major facilitator superfamily protein isoform 2	BP 6857 oligopeptide transport --- MF 22857 transmembrane transporter activity --- CC 16021 integral component of membrane --- BP 55085 transmembrane transport --- BP 6817 phosphate ion transport --- BP 50896 response to stimulus
Mb_M_chr10g09330	40.8182	1.48431	0.441691	3.36052	0.000777946	0.00722636	Mb_P_chr10g10440	Vitvi10g01813	XP_010655596.1PREDICTED: uncharacterized protein LOC104880497	Senescence regulator --- Pentatricopeptide repeat superfamily protein --- GDSL-motif lipase/hydrolase family protein	BP 9739 response to gibberellin --- MF 16787 hydrolase activity
Mb_M_chr07g12020	108.721	1.4701	0.317004	4.63747	3.527e-06	7.92916e-05	Mb_P_chr07g11390	Vitvi07g02767	XP_010652623.1 protein-tyrosine-phosphatase MKP1	Protein-tyrosine-phosphatase MKP1 --- MAP kinase phosphatase --- Dual specificity phosphatase 4	MF 8138 protein tyrosine/serine/threonine phosphatase activity --- BP 35335 peptidyl-tyrosine dephosphorylation --- MF 51015 actin filament binding --- MF 4725 protein tyrosine phosphatase activity --- MF 16301 kinase activity --- BP 16310 phosphorylation
Mb_M_chr12g05610	123.337	1.46238	0.268577	5.44493	5.18249e-08	1.95927e-06	Mb_P_chr12g05970	Vitvi12g02390	CBI28899.3unnamed protein product, partial	desmethylxanthohumol 6'-O-methyltransferase-like --- (R,S)-reticuline 7-O-methyltransferase-like isoform X2 --- O-methyltransferase --- Caffeic acid O-methyltransferase --- Putative O-methyltransferase COMT-type, S-adenosyl-L-methionine-dependent methyltransferase --- O-methyltransferase, family 2	MF 8171 O-methyltransferase activity --- BP 32259 methylation --- MF 46983 protein dimerization activity --- BP 19438 aromatic compound biosynthetic process --- MF 8757 S-adenosylmethionine-dependent methyltransferase activity --- MF 102719 S-adenosyl-L-methionine:eugenol-O-methyltransferase activity --- MF 102938 orcinol O-methyltransferase activity --- MF 102084 L-dopa O-methyltransferase activ…
Mb_M_chr16g01050	792.342	1.45943	0.163444	8.92921	4.29058e-19	9.7923e-17	Mb_P_chr16g01110	Vitvi16g00083	XP_002271206.2PREDICTED: uncharacterized protein LOC100261275	PLATZ transcription factor --- tRNA-intron endonuclease	MF 4519 endonuclease activity --- BP 90305 nucleic acid phosphodiester bond hydrolysis --- CC 16021 integral component of membrane
Mb_M_chr01g11450	602.633	1.44129	0.165933	8.686	3.75412e-18	7.87056e-16	Mb_P_chr01g11610	Vitvi01g04240	RVW31239.1hypothetical protein CK203_082885	Ran guanine nucleotide release factor --- Ran-interacting Mog1 protein --- Mog1/PsbP/DUF1795-like photosystem II reaction center PsbP family protein isoform 1 --- Nuclear import protein mog1, putative	BP 15031 protein transport --- MF 31267 small GTPase binding --- CC 5634 nucleus --- MF 5085 guanyl-nucleotide exchange factor activity --- BP 51170 import into nucleus --- BP 34504 protein localization to nucleus --- BP 72594 establishment of protein localization to organelle --- BP 50790 regulation of catalytic activity
Mb_M_chr07g20310	395.375	1.43063	0.172977	8.27065	1.33229e-16	2.33216e-14	Mb_P_chr07g20800	Vitvi07g01636	XP_002284001.1 lysine-rich arabinogalactan protein 18	lysine-rich arabinogalactan protein 18-like --- Proline-rich cell wall protein --- Putative Proline rich extensin signature (Fragment) --- GPI-anchored CFEM domain protein like --- ARM-repeat/Tetratricopeptide repeat-like protein	CC 5886 plasma membrane --- CC 16021 integral component of membrane
Mb_M_chr10g03150	56.9897	1.42683	0.376276	3.79198	0.000149453	0.00186343	Mb_P_chr10g03570	Vitvi10g00256	XP_019073137.1 U-box domain-containing protein 36 isoform X2	U-box domain-containing protein 35 --- U-box domain-containing protein 35-like --- U-box domain-containing protein 33 --- Adenine nucleotide alpha hydrolases-like superfamily protein, putative --- U-box domain-containing protein 36-like isoform X1 --- Usp domain-containing protein --- Rossmann-like alpha/beta/alpha sandwich fold --- ATP binding protein, putative --- Ubiquitin--protein ligase --- …	MF 16787 hydrolase activity --- BP 16310 phosphorylation --- MF 16874 ligase activity --- MF 16301 kinase activity
Mb_M_chr05g19550	1862.4	1.4239	0.174621	8.15423	3.51411e-16	5.92144e-14	Mb_P_chr05g19310	Vitvi05g01703	XP_002280719.1 F-box/kelch-repeat protein SKIP20	F-box/kelch-repeat protein SKIP20 --- F-box/kelch-repeat protein At2g44130 --- Kelch repeat-containing F-box family protein --- F-box domain-containing protein	BP 2000762 regulation of phenylpropanoid metabolic process --- CC 5829 cytosol --- MF 5515 protein binding --- MF 16301 kinase activity --- CC 5634 nucleus --- BP 80037 negative regulation of cytokinin-activated signaling pathway --- BP 16567 protein ubiquitination --- BP 16310 phosphorylation
Mb_M_chr06g15500	60.5921	1.41849	0.345015	4.11137	3.93317e-05	0.000625353	Mb_P_chr06g15440	Vitvi06g01409	XP_003632265.2PREDICTED: uncharacterized protein LOC100854742	Ecdysone receptor --- Tetratricopeptide repeat protein like --- Stress-response A/B barrel domain-containing protein	CC 16021 integral component of membrane
Mb_M_chr08g04020	199.071	1.41792	0.286672	4.94616	7.56907e-07	2.09632e-05	Mb_P_chr08g04140	Vitvi08g00689	XP_002270607.2 dnaJ protein ERDJ3A isoform X1	DNAJ heat shock N-terminal domain-containing protein --- Terminal organelle assembly protein --- J domain-containing protein --- DnaJ like subfamily C member 16 --- Protein disulfide-isomerase	CC 5783 endoplasmic reticulum --- MF 16853 isomerase activity
Mb_M_chr16g16290	576.292	1.41026	0.277017	5.09087	3.5643e-07	1.09479e-05	Mb_P_chr16g15660	Vitvi16g01359	XP_002273092.1 auxin-responsive protein SAUR32	Auxin-responsive protein SAUR32 --- auxin-responsive protein SAUR32-like isoform X1 --- auxin-responsive protein SAUR32-like --- Small auxin up regulated protein --- Small auxin-up RNA --- Auxin responsive SAUR protein	BP 9733 response to auxin
Mb_M_chr17g07220	166.442	1.40824	0.432765	3.25406	0.00113767	0.00979106	Mb_P_chr17g07550	Vitvi17g00598	RVW12011.1Myb-related protein 306	R2R3 Myb30 transcription factor --- MYB transcription factor	BP 9733 response to auxin --- MF 3677 DNA binding --- CC 5634 nucleus --- MF 1067 transcription regulatory region nucleic acid binding --- BP 10597 green leaf volatile biosynthetic process --- BP 10100 negative regulation of photomorphogenesis --- MF 3700 DNA-binding transcription factor activity --- BP 9626 plant-type hypersensitive response --- BP 9644 response to high light intensity --- BP 42…
Mb_M_chr18g05400	296.862	1.40612	0.236199	5.95315	2.63036e-09	1.33217e-07	Mb_P_chr18g05370	Vitvi18g02589	XP_010664356.1PREDICTED: uncharacterized protein LOC100254028 isoform X2	Chemoreceptor A	NA
Mb_M_chr12g09430	81.6358	1.3989	0.339534	4.12005	3.78788e-05	0.000607071	Mb_P_chr12g09690	Vitvi12g00782	XP_002266103.2PREDICTED: uncharacterized protein LOC100252893	NifU-like protein 3, chloroplastic (Fragment) --- NifU-like domain-containing protein	NA
Mb_M_chr16g11840	4583.72	1.39188	0.135485	10.2733	9.29829e-25	3.64452e-22	Mb_P_chr16g11230	Vitvi16g01036	XP_002267459.1 oxalate--CoA ligase	4-coumarate--CoA ligase --- 4-coumarate--CoA ligase-like 10 --- Acyl-activating enzyme 8 --- AMP-dependent synthetase/ligase --- AMP dependent CoA ligase, putative	MF 16207 4-coumarate-CoA ligase activity --- BP 9698 phenylpropanoid metabolic process --- CC 5737 cytoplasm --- BP 10030 positive regulation of seed germination --- BP 10214 seed coat development --- CC 16021 integral component of membrane --- MF 31956 medium-chain fatty acid-CoA ligase activity --- BP 6631 fatty acid metabolic process --- MF 50203 oxalate-CoA ligase activity --- BP 33611 oxalat…
Mb_M_chr12g07710	587.753	1.38477	0.171317	8.08307	6.31552e-16	1.01669e-13	Mb_P_chr12g08130	Vitvi12g04208	RVW37655.1Vesicle-associated protein 4-2	0	0
Mb_M_chr01g06770	915.251	1.38162	0.183414	7.53282	4.96553e-14	5.42597e-12	NA	Vitvi01g00538	XP_002285151.2PREDICTED: uncharacterized protein LOC100256078 isoform X2	Purple acid phosphatase	MF 3993 acid phosphatase activity --- BP 16311 dephosphorylation --- CC 16021 integral component of membrane --- MF 46872 metal ion binding
Mb_M_chr01g02310	199.327	1.37767	0.274331	5.02192	5.11579e-07	1.49252e-05	NA	Vitvi01g00159	RVW65200.1Glycine cleavage system H protein 2, mitochondrial	Carboxypeptidase --- serine carboxypeptidase-like 35	MF 4185 serine-type carboxypeptidase activity --- CC 5576 extracellular region --- BP 6508 proteolysis --- CC 16021 integral component of membrane --- BP 9820 alkaloid metabolic process
Mb_M_chr16g12540	274.831	1.37314	0.195679	7.01734	2.26129e-12	1.91413e-10	Mb_P_chr16g11960	Vitvi16g01099	XP_002273581.1 beta-carotene hydroxylase 2, chloroplastic	Beta-carotene 3-hydroxylase	MF 5506 iron ion binding --- BP 8610 lipid biosynthetic process --- CC 16021 integral component of membrane --- MF 16491 oxidoreductase activity --- CC 31969 chloroplast membrane --- BP 16116 carotenoid metabolic process --- MF 16787 hydrolase activity --- BP 46148 pigment biosynthetic process --- BP 44249 cellular biosynthetic process
Mb_M_chr08g05650	1214.36	1.36867	0.150959	9.0665	1.22902e-19	3.1656e-17	Mb_P_chr08g05770	Vitvi08g00828	NP_001268154.1CBL-interacting protein kinase 07	Non-specific serine/threonine protein kinase	MF 106310 protein serine kinase activity --- BP 6468 protein phosphorylation --- CC 16021 integral component of membrane --- MF 4712 protein serine/threonine/tyrosine kinase activity --- BP 7165 signal transduction --- MF 4674 protein serine/threonine kinase activity --- MF 5524 ATP binding --- BP 9788 negative regulation of abscisic acid-activated signaling pathway
Mb_M_chrMTg00300	113.018	1.36616	0.286252	4.77256	1.81901e-06	4.5488e-05	NA	Vitvi00g04434	TXG46226.1hypothetical protein EZV62_028257	Nadh-ubiquinone oxidoreductase chain 2 --- NADH dehydrogenase subunit	CC 5739 mitochondrion
Mb_M_chr12g05190	1295.01	1.36288	0.149506	9.11593	7.79978e-20	2.13076e-17	Mb_P_chr12g05580	Vitvi12g00440	XP_002274828.1 glucan endo-1,3-beta-glucosidase 12	(1->3)-beta-glucan endohydrolase --- Glucan endo-1,3-beta-D-glucosidase --- O-Glycosyl hydrolases family 17 protein --- Glycoside hydrolase, catalytic domain-containing protein --- X8 domain-containing protein	MF 42973 glucan endo-1,3-beta-D-glucosidase activity --- BP 5975 carbohydrate metabolic process --- CC 46658 anchored component of plasma membrane --- CC 16021 integral component of membrane
Mb_M_chr18g06940	198.043	1.35672	0.210023	6.45986	1.04798e-10	6.72423e-09	Mb_P_chr18g06890	Vitvi18g00596	CBI19335.3unnamed protein product, partial	Tubulin alpha-6 chain --- Pyruvate kinase family protein isoform 1 --- Ribosomal RNA large subunit methyltransferase H	CC 16021 integral component of membrane --- MF 16301 kinase activity --- BP 32259 methylation --- MF 8168 methyltransferase activity --- BP 16310 phosphorylation
Mb_M_chr13g05600	385.826	1.35411	0.25304	5.35139	8.7281e-08	3.14735e-06	Mb_P_chr13g05620	Vitvi13g00491	XP_019080139.1 18.1 kDa class I heat shock protein	SHSP domain-containing protein --- Small heat shock protein HSP --- Alpha crystallin/Hsp20 domain	MF 43621 protein self-association --- BP 42542 response to hydrogen peroxide --- CC 5737 cytoplasm --- BP 9408 response to heat --- MF 51082 unfolded protein binding --- CC 5634 nucleus --- BP 9651 response to salt stress --- BP 51259 protein complex oligomerization --- BP 6457 protein folding
Mb_M_chr07g24770	316.149	1.34801	0.194672	6.92455	4.37373e-12	3.53625e-10	Mb_P_chr07g25220	Vitvi07g02028	XP_002267837.1 PHD finger protein At1g33420	PHD domain-containing protein --- Zinc finger, PHD-type --- PHD-type domain-containing protein --- DNA binding protein, putative	MF 46872 metal ion binding
Mb_M_chr13g18470	249.472	1.34071	0.198833	6.74288	1.55282e-11	1.15215e-09	Mb_P_chr13g18980	Vitvi13g01690	XP_002273684.2 furcatin hydrolase	vicianin hydrolase-like --- beta-glucosidase 12-like isoform X2 --- Beta-glucosidase 17 --- Beta-glucosidase 13 --- Beta-glucosidase 12 --- cyanogenic beta-glucosidase-like --- Beta-glucosidase 10 --- Beta-glucosidase 24 isoform A --- Beta-glucosidase, putative --- Furcatin hydrolase --- Glycoside hydrolase	MF 4553 hydrolase activity, hydrolyzing O-glycosyl compounds --- BP 5975 carbohydrate metabolic process --- CC 16021 integral component of membrane --- BP 16145 S-glycoside catabolic process --- BP 19759 glycosinolate catabolic process --- BP 19760 glucosinolate metabolic process --- BP 9651 response to salt stress --- BP 1901565 organonitrogen compound catabolic process
Mb_M_chr09g01020	148.16	1.33458	0.400689	3.33071	0.000866259	0.00785817	Mb_P_chr09g00990	Vitvi09g00086	XP_002273390.1 cytochrome P450 71A1	trimethyltridecatetraene synthase-like --- Cytochrome P450, family 76, subfamily C, polypeptide 5 --- Elicitor-inducible cytochrome P450 --- Flavonoid 3'-monooxygenase --- Lipoxygenase 3 --- Cytochrome P450, E-class, group I	MF 16705 oxidoreductase activity, acting on paired donors, with incorporation or reduction of molecular oxygen --- CC 16021 integral component of membrane --- BP 51762 sesquiterpene biosynthetic process --- MF 4497 monooxygenase activity --- MF 5506 iron ion binding --- MF 20037 heme binding --- MF 47720 indoleacetaldoxime dehydratase activity
Mb_M_chr01g05740	16276.1	1.33387	0.201969	6.60433	3.99312e-11	2.75946e-09	Mb_P_chr01g05710	Vitvi01g01981	XP_003631204.1 MLP-like protein 34	Kirola like	BP 6952 defense response --- CC 16021 integral component of membrane --- BP 9607 response to biotic stimulus
Mb_M_chr18g06280	145.642	1.33077	0.324209	4.10467	4.04897e-05	0.000640376	Mb_P_chr18g06210	Vitvi18g00534	XP_003634421.1 serine/threonine-protein kinase CTR1	Serine/threonine-protein kinase CTR1 --- Protein kinase domain-containing protein	MF 4674 protein serine/threonine kinase activity --- BP 6468 protein phosphorylation --- CC 5886 plasma membrane --- CC 16021 integral component of membrane --- MF 5524 ATP binding --- BP 165 MAPK cascade
Mb_M_chr16g16350	64.0403	1.32275	0.341283	3.87581	0.000106272	0.00141409	Mb_P_chr16g15740	Vitvi16g01363	XP_002273477.1 pyridoxal reductase, chloroplastic isoform X1	Pyridoxal reductase, chloroplastic --- NAD(P)-linked oxidoreductase superfamily protein --- Putative pyridoxine 4-dehydrogenase --- Voltage-gated potassium channel subunit beta-1 --- Aldo/keto reductase --- Putative oxidoreductase	MF 47834 D-threo-aldose 1-dehydrogenase activity --- BP 42821 pyridoxal biosynthetic process --- CC 5737 cytoplasm --- BP 9443 pyridoxal 5'-phosphate salvage --- MF 4033 aldo-keto reductase (NADP) activity --- MF 70402 NADPH binding --- MF 47006 17-alpha,20-alpha-dihydroxypregn-4-en-3-one dehydrogenase activity
Mb_M_chr14g17320	1286.54	1.32053	0.159477	8.28035	1.22817e-16	2.17097e-14	Mb_P_chr14g17640	Vitvi14g01614	RVW68980.1Glycosyltransferase family 92 protein	Glycosyltransferase family 92 protein --- Zinc finger family protein, putative isoform 1 --- RING-type domain-containing protein	MF 16757 glycosyltransferase activity --- CC 16020 membrane --- BP 6281 DNA repair --- MF 46872 metal ion binding --- MF 16874 ligase activity
Mb_M_chr18g14280	147.964	1.3192	0.296634	4.44725	8.69781e-06	0.000174246	Mb_P_chr18g14400	Vitvi18g01213	XP_002266022.1 thioredoxin	Thioredoxin domain-containing protein	BP 6662 glycerol ether metabolic process --- MF 15035 protein-disulfide reductase activity --- CC 9507 chloroplast --- BP 9657 plastid organization --- BP 42744 hydrogen peroxide catabolic process --- MF 16671 oxidoreductase activity, acting on a sulfur group of donors, disulfide as acceptor --- MF 16864 intramolecular oxidoreductase activity, transposing S-S bonds
Mb_M_chr12g06380	240.733	1.31078	0.220729	5.93839	2.87842e-09	1.44562e-07	Mb_P_chr12g06800	Vitvi12g00543	XP_010657357.1 B-box domain protein 30	B-box domain protein 31-like --- B-box zinc finger protein 29 --- B-box domain protein 30 --- B box-type domain-containing protein --- B-box domain protein 31 --- Putative transcription factor interactor and regulator Znf-B family	MF 8270 zinc ion binding --- BP 10224 response to UV-B --- CC 5634 nucleus --- BP 9909 regulation of flower development --- BP 7623 circadian rhythm --- MF 30674 protein-macromolecule adaptor activity --- CC 16021 integral component of membrane --- MF 976 transcription cis-regulatory region binding --- MF 3700 DNA-binding transcription factor activity --- BP 2000112 regulation of cellular macromo…
Mb_M_chr08g15650	1275.68	1.30689	0.169385	7.71547	1.20533e-14	1.50917e-12	Mb_P_chr08g16110	Vitvi08g01655	XP_002273524.1 haloacid dehalogenase-like hydrolase domain-containing protein 3	haloacid dehalogenase-like hydrolase domain-containing protein 3 --- Putative N-acylneuraminate-9-phosphatase --- N-acylneuraminate-9-phosphatase	MF 16787 hydrolase activity --- BP 16311 dephosphorylation
Mb_M_chr10g04690	2162.48	1.30633	0.150599	8.67419	4.16486e-18	8.63132e-16	Mb_P_chr10g04880	Vitvi10g04226	XP_003635287.2 U-box domain-containing protein 8	RING-type E3 ubiquitin transferase	MF 4842 ubiquitin-protein transferase activity --- BP 16567 protein ubiquitination --- CC 5634 nucleus --- CC 5737 cytoplasm --- MF 16746 acyltransferase activity --- MF 16874 ligase activity
Mb_M_chr08g04630	70.8615	1.30623	0.354145	3.68839	0.000225678	0.0025884	Mb_P_chr08g04790	Vitvi08g00740	XP_002267736.1 L-type lectin-domain containing receptor kinase S.4	Clade VI lectin receptor kinase --- GPCR kinase --- Protein kinase domain-containing protein --- Brassinosteroid insensitive 1-associated receptor kinase 1	MF 30246 carbohydrate binding --- BP 6468 protein phosphorylation --- CC 5886 plasma membrane --- MF 4672 protein kinase activity --- CC 16021 integral component of membrane --- BP 2229 defense response to oomycetes --- MF 5524 ATP binding --- BP 7178 transmembrane receptor protein serine/threonine kinase signaling pathway --- BP 42742 defense response to bacterium --- MF 4888 transmembrane signa…
Mb_M_chr07g05620	262.063	1.30555	0.237095	5.50644	3.66153e-08	1.44458e-06	Mb_P_chr07g05700	Vitvi07g00450	XP_002278548.1PREDICTED: uncharacterized protein LOC100243451 isoform X1	Insulin-induced protein family --- Nitrate/nitrite transporter NarU like --- Insulin-induced protein 2 --- Insulin-induced gene 1 protein --- Insulin-induced protein	CC 5789 endoplasmic reticulum membrane --- CC 16021 integral component of membrane
Mb_M_chr13g20220	226.619	1.3035	0.197373	6.60422	3.99622e-11	2.75946e-09	NA	Vitvi13g01820	XP_002268254.2 protein N-terminal asparagine amidohydrolase isoform X2	protein N-terminal asparagine amidohydrolase isoform X1	MF 8418 protein-N-terminal asparagine amidohydrolase activity --- BP 6511 ubiquitin-dependent protein catabolic process --- CC 5634 nucleus
Mb_M_tig00001451_1g00120	112.059	1.3023	0.389451	3.34394	0.000825984	0.00757502	NA	NA	NA	Argonaute 2 --- Exonuclease/helicase-like --- Argonaute/Dicer protein, PAZ	BP 51607 defense response to virus --- MF 3676 nucleic acid binding --- CC 16021 integral component of membrane --- BP 31047 gene silencing by RNA --- BP 6955 immune response --- MF 4527 exonuclease activity --- MF 4386 helicase activity --- BP 90305 nucleic acid phosphodiester bond hydrolysis
Mb_M_chr15g13640	134.163	1.30227	0.267316	4.87164	1.10674e-06	2.93448e-05	Mb_P_chr15g13670	Vitvi15g01028	XP_002276525.1 GDSL esterase/lipase At4g01130	Putative alpha-L-fucosidase --- GDSL esterase/lipase --- GDSL-like Lipase/Acylhydrolase superfamily protein --- Zeta-carotene desaturase --- Lipase	MF 16788 hydrolase activity, acting on ester bonds --- CC 16021 integral component of membrane --- BP 8152 metabolic process --- MF 4560 alpha-L-fucosidase activity --- MF 52886 9,9'-dicis-carotene:quinone oxidoreductase activity --- MF 52887 7,9,9'-tricis-neurosporene:quinone oxidoreductase activity --- MF 16719 carotene 7,8-desaturase activity
Mb_M_chr01g18000	654.219	1.29846	0.177353	7.32134	2.45498e-13	2.4867e-11	NA	Vitvi01g01776	XP_002271311.1 cytochrome b-c1 complex subunit Rieske-4, mitochondrial	Random slug protein 5 --- Phosphatidylinositol transfer protein 3 --- sec14 cytosolic factor-like --- CRAL-TRIO domain-containing protein --- Aspartate semialdehyde dehydrogenase, putative --- CRAL-TRIO lipid binding domain containing protein --- patellin-4	CC 16020 membrane
Mb_M_chr16g10760	204.187	1.28733	0.24838	5.18291	2.18455e-07	7.10964e-06	Mb_P_chr16g10380	Vitvi16g00982	XP_002273914.3 heat stress transcription factor B-2a	Heat stress transcription factor B-2a	BP 2000112 regulation of cellular macromolecule biosynthetic process --- MF 43565 sequence-specific DNA binding --- CC 5634 nucleus --- MF 3700 DNA-binding transcription factor activity --- BP 6355 regulation of transcription, DNA-templated --- MF 8168 methyltransferase activity --- MF 1067 transcription regulatory region nucleic acid binding --- MF 3690 double-stranded DNA binding --- BP 1903507…
Mb_M_chr09g06500	69.7127	1.28391	0.328463	3.90884	9.27422e-05	0.00127353	Mb_P_chr09g06330	Vitvi09g01654	RVW81695.1MAPK kinase substrate protein	MAPK kinase substrate protein --- Nudix hydrolase 19, chloroplastic --- Zinc knuckle (CCHC-type) family protein --- Metallothiol transferase fosB	MF 16301 kinase activity --- BP 16310 phosphorylation --- MF 16787 hydrolase activity
Mb_M_chr17g08450	55.3725	1.28061	0.380569	3.36499	0.000765456	0.0071287	Mb_P_chr17g08810	Vitvi17g00702	XP_003634299.2 APO protein 3, mitochondrial	APO protein 3, mitochondrial --- Translation factor sui1, putative	MF 3723 RNA binding --- CC 16021 integral component of membrane
Mb_M_chr07g12900	658.71	1.27728	0.224325	5.69389	1.24179e-08	5.56951e-07	Mb_P_chr07g12620	Vitvi07g01120	XP_002271712.2 ninja-family protein AFP1	Ninja-family protein AFP3 --- Putative ethylene-responsive binding factor-associated repression, Ninja family --- TDBD domain-containing protein	BP 7165 signal transduction --- CC 5634 nucleus --- BP 2000113 negative regulation of cellular macromolecule biosynthetic process --- BP 45892 negative regulation of transcription, DNA-templated
Mb_M_chr16g08110	92.9532	1.27661	0.351684	3.62999	0.00028343	0.00315016	Mb_P_chr16g07730	Vitvi16g00741	XP_002263715.1 21 kDa protein	PMEI domain-containing protein --- Plant invertase/pectin methylesterase inhibitor superfamily protein --- PME inhibitor --- Cytochrome P450, family 88, subfamily A, polypeptide 3 isoform 1 --- Pectinesterase inhibitor	MF 4857 enzyme inhibitor activity --- BP 43086 negative regulation of catalytic activity --- CC 5576 extracellular region --- CC 16021 integral component of membrane --- MF 16787 hydrolase activity
Mb_M_chr16g12170	245.142	1.26958	0.252623	5.02559	5.01878e-07	1.47376e-05	Mb_P_chr16g11590	Vitvi16g01904	XP_002269597.1PREDICTED: uncharacterized protein LOC100252463	Transmembrane protein	CC 16021 integral component of membrane
Mb_M_chr02g03200	111.154	1.26933	0.324978	3.90588	9.38824e-05	0.00128722	Mb_P_chr02g03080	Vitvi02g00261	XP_002278388.1 50S ribosomal protein L11, chloroplastic	50S ribosomal protein L11, chloroplastic	MF 19843 rRNA binding --- BP 6412 translation --- CC 5840 ribosome --- MF 3735 structural constituent of ribosome --- CC 5829 cytosol --- CC 1990904 ribonucleoprotein complex --- CC 9570 chloroplast stroma --- CC 9941 chloroplast envelope --- CC 5634 nucleus
Mb_M_chr02g01910	469.559	1.26641	0.227532	5.56587	2.60853e-08	1.07134e-06	Mb_P_chr02g01880	Vitvi02g04026	RVW43187.1Auxin response factor 9	Auxin response factor	BP 9734 auxin-activated signaling pathway --- CC 5634 nucleus --- MF 3677 DNA binding --- MF 16760 cellulose synthase (UDP-forming) activity --- CC 16020 membrane --- BP 2000112 regulation of cellular macromolecule biosynthetic process --- BP 6355 regulation of transcription, DNA-templated --- BP 30244 cellulose biosynthetic process
Mb_M_chr19g12920	107.416	1.26238	0.307786	4.10147	4.10527e-05	0.000648711	Mb_P_chr19g13500	NA	NA	Glutathione transferase	MF 4364 glutathione transferase activity --- BP 6749 glutathione metabolic process --- CC 5737 cytoplasm --- MF 4462 lactoylglutathione lyase activity --- BP 9734 auxin-activated signaling pathway
Mb_M_chr14g17090	438.163	1.26102	0.182425	6.91256	4.76001e-12	3.83139e-10	Mb_P_chr14g17420	Vitvi14g02990	XP_002270738.1PREDICTED: uncharacterized protein LOC100249110	dTMP kinase --- thymidylate kinase	MF 4798 thymidylate kinase activity --- BP 6233 dTDP biosynthetic process --- CC 5739 mitochondrion --- CC 5634 nucleus --- MF 5524 ATP binding --- CC 70013 intracellular organelle lumen --- BP 46940 nucleoside monophosphate phosphorylation --- MF 9041 uridylate kinase activity --- MF 4550 nucleoside diphosphate kinase activity --- MF 16787 hydrolase activity --- BP 16310 phosphorylation --- BP 6…
Mb_M_chr14g00520	246.658	1.24609	0.215407	5.78479	7.26021e-09	3.40004e-07	Mb_P_chr14g00480	Vitvi14g04001	---NA---	0	0
Mb_M_chr05g08770	1290.3	1.24455	0.197969	6.2866	3.245e-10	1.92459e-08	Mb_P_chr05g08130	Vitvi05g01933	XP_002285051.1 early nodulin-75-like	Proline-rich 33 kDa extensin-related protein	NA
Mb_M_chr19g03120	64.033	1.24395	0.353702	3.51693	0.000436568	0.00452635	Mb_P_chr19g03110	Vitvi19g00239	XP_002282248.2 E3 ubiquitin-protein ligase RMA1H1	RING-type E3 ubiquitin transferase	MF 61630 ubiquitin protein ligase activity --- BP 6511 ubiquitin-dependent protein catabolic process --- CC 5783 endoplasmic reticulum --- BP 16567 protein ubiquitination --- MF 44390 ubiquitin-like protein conjugating enzyme binding --- MF 46872 metal ion binding --- CC 16021 integral component of membrane --- MF 16746 acyltransferase activity --- MF 16301 kinase activity --- MF 16874 ligase act…
Mb_M_chr01g02660	226.104	1.24029	0.20544	6.03726	1.56751e-09	8.3124e-08	Mb_P_chr01g02580	Vitvi01g00192	XP_010648275.1 RING-H2 finger protein ATL51	Probable E3 ubiquitin-protein ligase xerico --- RING-H2 finger protein ATL14 --- RING-H2 finger protein ATL47 --- RING-type domain-containing protein --- RING/U-box superfamily protein, putative --- Putative chromatin regulator PHD family	MF 61630 ubiquitin protein ligase activity --- BP 16567 protein ubiquitination --- CC 16021 integral component of membrane --- CC 17119 Golgi transport complex --- MF 8270 zinc ion binding --- CC 5802 trans-Golgi network --- CC 5768 endosome --- BP 6896 Golgi to vacuole transport --- MF 16746 acyltransferase activity --- BP 6623 protein targeting to vacuole --- BP 6511 ubiquitin-dependent protein…
Mb_M_chr07g18450	273.712	1.23763	0.25458	4.86145	1.16528e-06	3.07164e-05	Mb_P_chr07g18950	Vitvi07g03085	XP_003635434.1 probable mannitol dehydrogenase	0	0
Mb_M_chr03g10710	78.4461	1.23243	0.323366	3.81125	0.000138264	0.0017568	Mb_P_chr03g10930	Vitvi15g04163	XP_002271231.1 cytochrome P450 714C2 isoform X1	NA	MF 16705 oxidoreductase activity, acting on paired donors, with incorporation or reduction of molecular oxygen --- CC 16021 integral component of membrane --- MF 4497 monooxygenase activity --- MF 5506 iron ion binding --- MF 20037 heme binding
Mb_M_chr08g14520	178.836	1.21699	0.360463	3.37618	0.00073501	0.00689502	Mb_P_chr08g14960	Vitvi08g01547	XP_002284002.1 embryonic protein DC-8 isoform X1	Embryonic protein DC-8 --- Late embryogenesis abundant protein LEA	BP 10227 floral organ abscission
Mb_M_chr05g07440	128.208	1.20948	0.298068	4.05774	4.95503e-05	0.000757203	Mb_P_chr05g06830	Vitvi05g04150	CAN69150.1hypothetical protein VITISV_003949	Bifunctional DNA-directed RNA polymerase subunit beta-beta --- Toll receptor --- Translation initiation factor IF-2 like --- 2-isopropylmalate synthase --- Guanylate kinase	MF 3743 translation initiation factor activity --- BP 6413 translational initiation --- MF 16772 transferase activity, transferring phosphorus-containing groups --- BP 32774 RNA biosynthetic process --- BP 16310 phosphorylation --- MF 140098 catalytic activity, acting on RNA
Mb_M_chr06g03550	3616.29	1.19646	0.172723	6.92704	4.29738e-12	3.50596e-10	Mb_P_chr06g03550	Vitvi06g00281	NP_001268056.1aquaporin PIP2	Aquaporin PIP --- Plasma membrane intrinsic protein subtype 2 aquaporin --- Aquaporin PIP21	MF 15267 channel activity --- BP 55085 transmembrane transport --- CC 16021 integral component of membrane --- BP 6833 water transport --- CC 5886 plasma membrane --- MF 5372 water transmembrane transporter activity
Mb_M_chr18g14400	1283.92	1.19543	0.214567	5.57136	2.52762e-08	1.04286e-06	Mb_P_chr18g14520	Vitvi18g01223	ADF80905.1alcohol dehydrogenase I	Alcohol dehydrogenase 1	MF 8270 zinc ion binding --- BP 46294 formaldehyde catabolic process --- CC 5829 cytosol --- MF 4024 alcohol dehydrogenase activity, zinc-dependent --- MF 51903 S-(hydroxymethyl)glutathione dehydrogenase activity --- MF 3979 UDP-glucose 6-dehydrogenase activity
Mb_M_chr16g09390	1925.25	1.19165	0.18237	6.53423	6.39379e-11	4.2855e-09	Mb_P_chr16g09030	Vitvi16g00867	XP_034711291.1embryo-specific protein ATS3B-like	Embryo-specific --- Embryo-specific 3 --- embryo-specific protein ATS3A-like isoform X1 --- ATS3 domain-containing protein --- Lipoxygenase, LH2 --- embryo-specific protein ATS3B --- embryo-specific protein ATS3B-like isoform X3 --- embryo-specific protein ATS3B-like isoform X2	CC 5737 cytoplasm --- CC 16021 integral component of membrane
Mb_M_chr17g00700	213.941	1.18747	0.204888	5.79572	6.80306e-09	3.21097e-07	Mb_P_chr17g00600	Vitvi17g04009	XP_002284444.1 V-type proton ATPase subunit C isoform X1	V-type proton ATPase subunit C	CC 33180 proton-transporting V-type ATPase, V1 domain --- MF 15078 proton transmembrane transporter activity --- BP 1902600 proton transmembrane transport --- CC 16471 vacuolar proton-transporting V-type ATPase complex --- MF 44769 ATPase activity, coupled to transmembrane movement of ions, rotational mechanism --- MF 19829 ATPase-coupled cation transmembrane transporter activity --- BP 9826 unid…
Mb_M_chr19g10750	290.238	1.18318	0.275512	4.29448	1.751e-05	0.000315076	Mb_P_chr19g11170	Vitvi19g04350	CBI39910.3unnamed protein product, partial	Receptor-like serine/threonine-protein kinase	MF 106310 protein serine kinase activity --- BP 16310 phosphorylation --- CC 16021 integral component of membrane --- MF 4712 protein serine/threonine/tyrosine kinase activity --- MF 4674 protein serine/threonine kinase activity --- BP 6464 cellular protein modification process --- MF 30246 carbohydrate binding --- MF 5524 ATP binding
Mb_M_chr16g16650	238.385	1.17566	0.310411	3.78743	0.000152214	0.00189139	Mb_P_chr16g16020	Vitvi16g01388	XP_002275994.2 thylakoid lumenal 17.4 kDa protein, chloroplastic	thylakoid lumenal 17.4 kDa protein, chloroplastic --- Tetratricopeptide repeat-like superfamily protein isoform 2 --- Pentapeptide repeat --- Acyl-CoA-binding protein (Fragment)	CC 16021 integral component of membrane
Mb_M_chr18g09960	68.6547	1.17102	0.338865	3.45572	0.000548819	0.00541313	Mb_P_chr18g09910	Vitvi18g00835	XP_002282338.2 uroporphyrinogen-III synthase, chloroplastic isoform X2	Uroporphyrinogen-III synthase	BP 6780 uroporphyrinogen III biosynthetic process --- MF 4852 uroporphyrinogen-III synthase activity --- CC 9507 chloroplast --- BP 6782 protoporphyrinogen IX biosynthetic process
Mb_M_chr01g07060	108.068	1.16841	0.299566	3.90033	9.60608e-05	0.00131111	Mb_P_chr01g07070	Vitvi01g00567	XP_002281819.1 protein XRI1 isoform X1	0	0
Mb_M_chr16g10520	229.416	1.16699	0.286265	4.07661	4.56964e-05	0.000709652	Mb_P_chr16g10110	Vitvi16g00952	XP_002279827.1 BAG family molecular chaperone regulator 1	BAG family molecular chaperone regulator 1 --- BCL-2-associated athanogene 1 --- Ubiquitin domain-containing protein/BAG domain-containing protein	MF 51087 chaperone binding --- BP 50821 protein stabilization --- CC 5737 cytoplasm --- MF 774 adenyl-nucleotide exchange factor activity
Mb_M_chr13g07810	463.543	1.16305	0.224154	5.18863	2.11843e-07	6.95725e-06	Mb_P_chr13g07720	Vitvi13g02070	XP_002265762.2 ras-related protein RABC2a isoform X2	Ras-related proteina --- GTP-binding protein yptV3 --- Putative small GTPase superfamily, P-loop containing nucleoside triphosphate hydrolase	MF 3924 GTPase activity --- BP 6886 intracellular protein transport --- CC 12505 endomembrane system --- MF 5525 GTP binding
Mb_M_chr03g09120	126.512	1.16168	0.254954	4.55642	5.20324e-06	0.000111418	Mb_P_chr03g09260	Vitvi03g00717	XP_002271890.1 probable zinc metallopeptidase EGY3, chloroplastic	Ethylene-dependent gravitropism-deficient and yellow-green-like 3 --- Sterol regulatory element-binding protein site 2 protease --- probable zinc metallopeptidase EGY3, chloroplastic --- Putative cytosol aminopeptidase --- Non-structural protein 1	CC 31969 chloroplast membrane --- MF 8237 metallopeptidase activity --- BP 6508 proteolysis --- MF 4177 aminopeptidase activity --- CC 16021 integral component of membrane
Mb_M_chr13g04400	134.543	1.15865	0.333874	3.47032	0.000519839	0.00517683	Mb_P_chr13g04470	Vitvi13g00325	XP_002283126.1 aspartic proteinase PCS1	Aspartic proteinase PCS1 --- Peptidase A1 domain-containing protein --- Aspartyl protease --- Putative nepenthesin	MF 4190 aspartic-type endopeptidase activity --- BP 6508 proteolysis --- CC 5783 endoplasmic reticulum --- BP 12501 programmed cell death --- CC 16021 integral component of membrane
Mb_M_chr06g14730	1117.66	1.15687	0.175825	6.57969	4.71416e-11	3.19535e-09	Mb_P_chr06g14710	Vitvi06g01346	XP_002274538.1 aquaporin TIP1-1	0	0
Mb_M_chr07g01840	209.306	1.15587	0.212286	5.4449	5.18343e-08	1.95927e-06	NA	Vitvi07g00128	XP_002278163.1 fatty-acid-binding protein 1	Chalcone isomerase --- Fatty-acid-binding protein 1 --- fatty-acid-binding protein 1 isoform X2 --- fatty-acid-binding protein 1-like	MF 16872 intramolecular lyase activity --- BP 9813 flavonoid biosynthetic process --- CC 9570 chloroplast stroma --- MF 5504 fatty acid binding --- BP 6631 fatty acid metabolic process --- CC 16021 integral component of membrane --- BP 6511 ubiquitin-dependent protein catabolic process
Mb_M_chr07g14620	90.2812	1.15447	0.302432	3.81728	0.000134931	0.0017193	Mb_P_chr07g14910	Vitvi07g02971	RVW13766.1hypothetical protein CK203_083642	PGG domain-containing protein	CC 16021 integral component of membrane
Mb_M_chr08g01460	276.094	1.15172	0.178216	6.46249	1.02993e-10	6.63199e-09	Mb_P_chr08g01400	Vitvi08g00132	XP_002270685.2 beta-glucuronosyltransferase GlcAT14A	beta-glucuronosyltransferase GlcAT14A --- beta-glucuronosyltransferase GlcAT14A-like isoform X1 --- Secondary cell wall-related glycosyltransferase family 14 --- Xylosyltransferase 1 --- Putative glucuronosyltransferase --- Core-2/I-branching beta-1,6-N-acetylglucosaminyltransferase family protein --- Core-2/I-branching enzyme --- Glycosyl transferase	MF 15020 glucuronosyltransferase activity --- CC 16020 membrane
Mb_M_chr08g05600	275.911	1.1506	0.298673	3.85238	0.000116974	0.00153274	Mb_P_chr08g05720	Vitvi08g00824	XP_002266426.2 aspartate aminotransferase, mitochondrial	Aspartate aminotransferase --- Putative aspartate transaminase	MF 4069 L-aspartate:2-oxoglutarate aminotransferase activity --- BP 6520 cellular amino acid metabolic process --- CC 5739 mitochondrion --- MF 30170 pyridoxal phosphate binding --- BP 9058 biosynthetic process --- BP 9742 brassinosteroid mediated signaling pathway
Mb_M_chr07g23260	85.9781	1.14873	0.351706	3.26618	0.00109009	0.00947652	Mb_P_chr07g23770	Vitvi07g02698	CBI21558.3unnamed protein product, partial	citrate-binding protein-like --- Concanavalin A-like lectin/glucanase domain-containing protein	MF 30246 carbohydrate binding
Mb_M_chr10g13960	77.65	1.14679	0.336667	3.4063	0.000658499	0.00627523	Mb_P_chr10g14790	Vitvi10g01098	XP_002270834.1 probable ribose-5-phosphate isomerase 4, chloroplastic	Ribose-5-phosphate isomerase	BP 9052 pentose-phosphate shunt, non-oxidative branch --- MF 4751 ribose-5-phosphate isomerase activity --- MF 16740 transferase activity
Mb_M_chr12g06830	86.3775	1.14473	0.32966	3.47246	0.000515719	0.00515441	Mb_P_chr12g07180	NA	NA	Isoprene synthase --- tricyclene synthase EBOS, chloroplastic-like --- Ocimene synthase --- (+)-delta-cadinene synthase --- Sesquiterpene synthase 4	BP 16102 diterpenoid biosynthetic process --- MF 10333 terpene synthase activity --- CC 9507 chloroplast --- MF 287 magnesium ion binding --- BP 120251 hydrocarbon biosynthetic process --- MF 34768 (E)-beta-ocimene synthase activity --- BP 43611 isoprene metabolic process --- BP 71485 cellular response to absence of light --- BP 120255 olefinic compound biosynthetic process --- BP 9409 response t…
Mb_M_chr15g14620	316.885	1.14116	0.303208	3.76363	0.000167465	0.00204013	Mb_P_chr15g14680	Vitvi15g01108	XP_002275348.1 probable glycerol-3-phosphate acyltransferase 8	Glycerol-3-phosphate 2-O-acyltransferase 4 --- PlsC domain-containing protein --- Glycerol-3-phosphate acyltransferase --- GPAT --- Putative glycerol-3-phosphate O-acyltransferase --- (+)-neomenthol dehydrogenase	MF 16746 acyltransferase activity --- BP 10143 cutin biosynthetic process --- CC 16021 integral component of membrane --- BP 16311 dephosphorylation --- MF 16791 phosphatase activity
Mb_M_chr01g00820	308.476	1.14032	0.190211	5.99505	2.03424e-09	1.04494e-07	Mb_P_chr01g00820	Vitvi01g00062	CAN60165.1hypothetical protein VITISV_040087	AT-rich interactive domain-containing protein 2 --- Myb-like domain-containing protein --- SANT/Myb domain containing protein --- Putative transcription factor MYB family --- HTH myb-type domain-containing protein	CC 5634 nucleus --- MF 3677 DNA binding --- CC 16021 integral component of membrane
Mb_M_chr16g06840	194.609	1.13596	0.232895	4.87757	1.07403e-06	2.85616e-05	Mb_P_chr16g06400	Vitvi01g04343	XP_034707029.1delta(24)-sterol reductase-like	0	0
Mb_M_chr17g07500	1003.08	1.13514	0.179742	6.31538	2.69498e-10	1.63605e-08	Mb_P_chr17g07760	Vitvi17g04171	XP_003635591.1 photosynthetic NDH subunit of subcomplex B 4, chloroplastic-like	photosynthetic NDH subunit of subcomplex B 4, chloroplastic --- Hydroxyacylglutathione hydrolase	CC 10598 NAD(P)H dehydrogenase complex (plastoquinone) --- BP 9773 photosynthetic electron transport in photosystem I --- MF 16787 hydrolase activity --- CC 9535 chloroplast thylakoid membrane --- CC 16021 integral component of membrane
Mb_M_chr02g10090	384.067	1.13511	0.209173	5.42667	5.74155e-08	2.14772e-06	Mb_P_chr02g09880	Vitvi02g00717	XP_002278778.2 cinnamoyl-CoA reductase-like SNL6	cinnamoyl-CoA reductase-like SNL6 --- Cinnamoyl-CoA reductase --- Bifunctional dihydroflavonol 4-reductase/flavanone 4-reductase --- Cinnamoyl-CoA reductase-like protein --- Tetraketide alpha-pyrone reductase 1 --- Epimerase domain-containing protein --- NAD(P)-binding Rossmann-fold superfamily protein	MF 3854 3-beta-hydroxy-delta5-steroid dehydrogenase activity --- BP 6694 steroid biosynthetic process --- MF 16621 cinnamoyl-CoA reductase activity
Mb_M_chr16g09370	260.994	1.12869	0.276095	4.08803	4.35043e-05	0.000682977	Mb_P_chr16g09010	Vitvi16g00864	XP_002270309.1 xyloglucan galactosyltransferase XLT2	xyloglucan galactosyltransferase XLT2 --- Exostosin domain-containing protein --- Glycosyltransferase 18 --- DEAD-box ATP-dependent RNA helicase 7	BP 6486 protein glycosylation --- CC 139 Golgi membrane --- MF 16757 glycosyltransferase activity --- MF 4386 helicase activity --- BP 9969 xyloglucan biosynthetic process --- CC 16021 integral component of membrane
Mb_M_chr18g04740	5163.57	1.12843	0.156122	7.22787	4.90638e-13	4.68053e-11	Mb_P_chr18g04720	Vitvi18g00397	ADP37126.1putative hexose transporter	Sugar transport protein 5 --- Hexose transporter HT2 --- Sugar/inositol transporter --- MFS domain-containing protein --- Putative major facilitator, sugar transporter, major facilitator superfamily	MF 15145 monosaccharide transmembrane transporter activity --- BP 15749 monosaccharide transmembrane transport --- CC 16021 integral component of membrane --- MF 15293 symporter activity --- BP 6817 phosphate ion transport --- MF 32440 2-alkenal reductase [NAD(P)+] activity --- MF 3825 alpha,alpha-trehalose-phosphate synthase (UDP-forming) activity --- MF 4805 trehalose-phosphatase activity --- M…
Mb_M_chr01g17650	509.392	1.12107	0.159637	7.02259	2.178e-12	1.86997e-10	Mb_P_chr01g18230	Vitvi01g01742	XP_010657187.1PREDICTED: uncharacterized protein LOC100242008	SAM domain-containing protein --- Protein bicaudal C 1-B like --- Sterile alpha motif domain --- kinase and exchange factor for Rac B-like --- developmental regulatory protein wetA-like --- Myb-like protein A-like --- pollen-specific leucine-rich repeat extensin-like protein 1 --- Mitogen-activated protein kinase kinase kinase	MF 16301 kinase activity --- BP 16310 phosphorylation
Mb_M_chr13g17950	77.0364	1.1093	0.33103	3.35107	0.000805	0.00742411	NA	Vitvi13g04700	XP_019079753.1 putative disease resistance RPP13-like protein 1 isoform X1	Putative disease resistance RPP13-like protein 1 --- NB-ARC domain-containing protein	MF 43531 ADP binding --- BP 6952 defense response --- CC 16021 integral component of membrane --- MF 5524 ATP binding
Mb_M_chr07g22750	2233.62	1.10846	0.149725	7.40332	1.3282e-13	1.3923e-11	Mb_P_chr07g23260	Vitvi07g01840	XP_002279804.1 ABC transporter F family member 5	General control non-repressible 5 --- ABC transporter F family member 5 --- Phosphonate C-P lyase system --- Putative adenosinetriphosphatase --- ATP-binding cassette, subfamily F, member 3	MF 5524 ATP binding --- CC 9536 plastid --- MF 16829 lyase activity --- MF 16787 hydrolase activity
Mb_M_chr10g01300	472.715	1.10802	0.189064	5.86055	4.61347e-09	2.24207e-07	Mb_P_chr10g01290	Vitvi10g01642	XP_003632945.1PREDICTED: uncharacterized protein LOC100855186	Senescence regulator --- Cadherin-related family member 5 like	NA
Mb_M_chr07g24020	110.587	1.10728	0.322184	3.4368	0.000588636	0.00572443	Mb_P_chr07g24510	Vitvi07g01951	XP_002272614.1 auxin-responsive protein SAUR32-like	Auxin-responsive protein SAUR32 --- Small auxin-up RNA --- auxin-responsive protein SAUR32-like --- Auxin responsive SAUR protein --- auxin-induced protein 6B	BP 9733 response to auxin --- BP 9755 hormone-mediated signaling pathway
Mb_M_chr03g02110	239.994	1.10614	0.222479	4.97187	6.63098e-07	1.87687e-05	Mb_P_chr03g02120	Vitvi03g00130	XP_010646965.1 subtilisin-like protease SBT1.6	Subtilisin-like protease --- Putative tripeptidyl-peptidase II --- Subtilisin-like protease-like protein --- Subtilase --- Cucumisin --- Peptidase S8/S53 domain	BP 9610 response to symbiotic fungus --- MF 4252 serine-type endopeptidase activity --- CC 48046 apoplast --- BP 6508 proteolysis --- MF 8240 tripeptidyl-peptidase activity
Mb_M_chr12g06070	257.51	1.10352	0.200729	5.49759	3.85006e-08	1.50578e-06	Mb_P_chr12g06460	Vitvi12g00519	XP_002279761.1 septum-promoting GTP-binding protein 1	septum-promoting GTP-binding protein 1-like --- septum-promoting GTP-binding protein 1 isoform X1 --- Septum-promoting GTP-binding protein 1 --- Putative septum-promoting GTP-binding protein 1-like --- Monomeric G-protein --- Small GTPase superfamily, Rab type --- P-loop containing nucleoside triphosphate hydrolase --- Miro domain-containing protein	MF 3924 GTPase activity --- CC 90404 pollen tube tip --- MF 5525 GTP binding
Mb_M_chr18g24580	252.058	1.09368	0.221525	4.93703	7.932e-07	2.18676e-05	Mb_P_chr18g25040	Vitvi18g02066	XP_002282802.1 stromal 70 kDa heat shock-related protein, chloroplastic	stromal 70 kDa heat shock-related protein, chloroplastic --- Molecular chaperones mortalin/PBP74/GRP75, HSP70 superfamily --- Chaperone protein dnak	MF 51082 unfolded protein binding --- BP 6457 protein folding --- CC 9507 chloroplast --- MF 16887 ATP hydrolysis activity --- MF 5524 ATP binding --- MF 32440 2-alkenal reductase [NAD(P)+] activity
Mb_M_chr11g03770	148.805	1.09207	0.28642	3.81281	0.000137393	0.0017482	Mb_P_chr11g03740	Vitvi11g00317	XP_002284308.1 probable protein ABIL5	probable protein ABIL5 --- probable protein ABIL1	CC 110165 cellular anatomical entity
Mb_M_chr08g07510	158.777	1.09052	0.228037	4.78222	1.73367e-06	4.35596e-05	Mb_P_chr08g07680	Vitvi08g00986	XP_002277192.2 F-box protein At2g32560 isoform X1	F-box family protein isoform 1 --- F-box domain-containing protein --- F-box domain containing protein	CC 16021 integral component of membrane
Mb_M_chr08g07570	1128.61	1.08902	0.195344	5.57487	2.47721e-08	1.02913e-06	Mb_P_chr08g07760	Vitvi08g00992	XP_002282335.1 heavy metal-associated isoprenylated plant protein 3	heavy metal-associated isoprenylated plant protein 6 --- Putative acylphosphatase --- Mannan synthase 1-like --- HMA domain-containing protein --- Farnesylated protein --- Superoxide dismutase 1 copper chaperone	MF 46872 metal ion binding
Mb_M_chr18g04580	168.129	1.08574	0.270559	4.01297	5.99602e-05	0.000892719	Mb_P_chr18g04560	Vitvi18g00384	XP_002284201.1 probable trehalose-phosphate phosphatase J	Trehalose 6-phosphate phosphatase --- probable trehalose-phosphate phosphatase J isoform X2	MF 4805 trehalose-phosphatase activity --- BP 5992 trehalose biosynthetic process --- CC 16021 integral component of membrane --- BP 16311 dephosphorylation
Mb_M_chr06g15510	1715.21	1.08246	0.125897	8.59794	8.11632e-18	1.66292e-15	Mb_P_chr06g15450	Vitvi06g01410	XP_002268144.1 stress-response A/B barrel domain-containing protein At5g22580	Stress-response A/B barrel domain-containing protein	NA
Mb_M_chr14g14550	113.343	1.08102	0.277033	3.90212	9.53535e-05	0.00130343	Mb_P_chr14g14680	Vitvi14g01398	XP_002277074.1 transcription factor TCP13	Transcription factor TCP13 --- TCP domain-containing protein	BP 2000112 regulation of cellular macromolecule biosynthetic process --- MF 3700 DNA-binding transcription factor activity --- CC 5634 nucleus --- BP 6355 regulation of transcription, DNA-templated --- MF 43565 sequence-specific DNA binding --- CC 9507 chloroplast --- BP 10150 leaf senescence --- BP 31347 regulation of defense response
Mb_M_chr02g09290	127.266	1.07829	0.332081	3.24708	0.00116597	0.00996793	Mb_P_chr02g09070	Vitvi02g00649	XP_002281722.1 dynamin-related protein 1E	Dynamin-related protein 1E --- Dynamin central domain	MF 3924 GTPase activity --- CC 5737 cytoplasm --- MF 5525 GTP binding --- CC 5874 microtubule --- CC 16020 membrane --- CC 43231 intracellular membrane-bounded organelle --- MF 8017 microtubule binding
Mb_M_chr16g16970	1352.67	1.07767	0.119249	9.03717	1.60776e-19	3.95606e-17	Mb_P_chr16g16340	Vitvi16g01416	RVW19554.1Dipeptidyl aminopeptidase 4	Dipeptidyl aminopeptidase --- Prolyl oligopeptidase family protein	MF 8236 serine-type peptidase activity --- BP 6508 proteolysis --- MF 8239 dipeptidyl-peptidase activity --- MF 4177 aminopeptidase activity
Mb_M_chr07g03660	374.231	1.07682	0.222133	4.84763	1.24945e-06	3.26962e-05	Mb_P_chr07g03750	Vitvi07g00286	XP_002262842.1 glutathione S-transferase	Glutathione transferase	BP 9407 toxin catabolic process --- MF 4364 glutathione transferase activity --- CC 5829 cytosol --- BP 6749 glutathione metabolic process --- MF 43295 glutathione binding --- BP 9734 auxin-activated signaling pathway
Mb_M_chr10g01260	254.32	1.07075	0.230032	4.65482	3.2427e-06	7.38206e-05	Mb_P_chr10g01250	Vitvi10g01641	XP_010655396.1 MYB-like transcription factor ETC3	CAPRICE --- Transcription factor CPC --- MYB-like transcription factor ETC1 --- MYB-like transcription factor ETC3 isoform X2 --- MYB transcription factor --- Homeodomain-like superfamily protein, putative isoform 1 --- Myb-like domain-containing protein	MF 976 transcription cis-regulatory region binding --- BP 30154 cell differentiation --- CC 5634 nucleus
Mb_M_chr19g07300	99384.2	1.06977	0.128627	8.31683	9.03441e-17	1.6289e-14	Mb_P_chr19g07590	Vitvi19g02038	XP_002276850.2 glycine-rich protein DC7.1 isoform X1	glycine-rich protein DC7.1-like --- Glycine rich protein 1 --- cuticle protein 64-like --- cold and drought-regulated protein CORA-like	NA
Mb_M_chr01g11240	680.713	1.06815	0.179303	5.95722	2.56559e-09	1.30303e-07	Mb_P_chr01g11340	Vitvi01g00958	XP_002276889.1 homeobox-leucine zipper protein ATHB-13	Homeobox-leucine zipper protein ATHB-13 --- Homeobox domain-containing protein --- HD domain class transcription factor	MF 981 DNA-binding transcription factor activity, RNA polymerase II-specific --- BP 6357 regulation of transcription by RNA polymerase II --- CC 5634 nucleus --- BP 2000112 regulation of cellular macromolecule biosynthetic process --- MF 43565 sequence-specific DNA binding --- BP 45893 positive regulation of transcription, DNA-templated
Mb_M_chr01g05370	786.939	1.06755	0.139743	7.63937	2.18281e-14	2.55559e-12	Mb_P_chr01g05330	Vitvi01g00407	XP_002284260.1PREDICTED: uncharacterized protein LOC100245798	SMP-30/Gluconolactonase/LRE-like region --- Putative Chaperone DnaJ-domain superfamily protein --- NHL domain-containing protein --- SGL domain-containing protein --- Six-bladed beta-propeller --- Glycoprotein gp2	CC 16021 integral component of membrane
Mb_M_chr02g09810	426.389	1.06068	0.213811	4.96083	7.01928e-07	1.9588e-05	Mb_P_chr02g09580	Vitvi02g00695	XP_002280361.1 abscisic acid receptor PYR1	Abscisic acid receptor PYL1 --- ABA receptor --- Polyketide cyclase/dehydrase	BP 9738 abscisic acid-activated signaling pathway --- MF 4864 protein phosphatase inhibitor activity --- CC 5886 plasma membrane --- CC 5737 cytoplasm --- CC 5634 nucleus --- MF 10427 abscisic acid binding --- BP 43086 negative regulation of catalytic activity --- MF 38023 signaling receptor activity --- MF 42803 protein homodimerization activity --- BP 80163 regulation of protein serine/threonin…
Mb_M_chr01g10780	187.637	1.0596	0.244885	4.32691	1.51217e-05	0.000278208	Mb_P_chr01g10860	Vitvi01g00918	XP_002269605.2 homeobox-leucine zipper protein HAT5	Homeobox-leucine zipper protein HAT5 --- Homeobox domain-containing protein --- Octamer-binding transcription factor --- Helix-turn-helix motif	MF 981 DNA-binding transcription factor activity, RNA polymerase II-specific --- BP 6357 regulation of transcription by RNA polymerase II --- CC 5634 nucleus --- BP 2000112 regulation of cellular macromolecule biosynthetic process --- MF 43565 sequence-specific DNA binding --- BP 45893 positive regulation of transcription, DNA-templated
Mb_M_chr08g15600	122.656	1.05906	0.281873	3.75723	0.000171801	0.00206999	Mb_P_chr08g16060	Vitvi08g04358	---NA---	0	0
Mb_M_chr17g08430	615.182	1.05845	0.237233	4.46165	8.13321e-06	0.000165137	Mb_P_chr17g08790	Vitvi17g00700	ALP48438.1flavonoid 3'-hydroxylase	Flavonoid 3'-hydroxylase --- Flavanone 3'-hydroxylase --- Putative flavonoid-3'-hydroxylase --- Cytochrome P450, E-class, group I	MF 16705 oxidoreductase activity, acting on paired donors, with incorporation or reduction of molecular oxygen --- CC 16021 integral component of membrane --- BP 51762 sesquiterpene biosynthetic process --- MF 4497 monooxygenase activity --- MF 5506 iron ion binding --- MF 20037 heme binding --- BP 9733 response to auxin
Mb_M_chr19g08010	772.556	1.05512	0.149535	7.05599	1.71373e-12	1.49268e-10	Mb_P_chr19g08300	Vitvi19g02056	XP_002265513.1 zinc transporter 11	Zinc transporter 2 --- Fe2+/Zn2+ regulated transporter --- Zip domain-containing protein --- Zinc/iron permease	MF 46873 metal ion transmembrane transporter activity --- BP 30001 metal ion transport --- CC 16021 integral component of membrane --- BP 55085 transmembrane transport --- MF 32440 2-alkenal reductase [NAD(P)+] activity
Mb_M_chr18g04070	116.153	1.0545	0.264213	3.99111	6.57639e-05	0.000962438	Mb_P_chr18g04060	Vitvi18g00345	XP_002285821.1PREDICTED: uncharacterized protein LOC100250529 isoform X1	J domain-containing protein --- pre-mRNA-splicing factor cwf23-like --- Terminal organelle assembly protein --- Chaperone protein DnaJ --- Meiotically up-regulated protein --- Curved DNA-binding protein	CC 9507 chloroplast --- MF 3677 DNA binding --- CC 5783 endoplasmic reticulum
Mb_M_chr12g09110	206.413	1.0514	0.236137	4.45249	8.48809e-06	0.000170613	Mb_P_chr12g09380	Vitvi12g00755	RVW46190.1putative E3 ubiquitin-protein ligase XERICO	probable E3 ubiquitin-protein ligase XERICO --- RING-H2 zinc finger protein RHA2b --- RING-type domain-containing protein --- RING/U-box superfamily protein, putative --- PHD transcription factor --- Integrator complex subunit 11 --- Zinc finger, RING-type	MF 8270 zinc ion binding --- CC 16021 integral component of membrane --- MF 16874 ligase activity --- MF 16787 hydrolase activity
Mb_M_chr02g01080	836.438	1.04843	0.171735	6.10492	1.02854e-09	5.58572e-08	Mb_P_chr02g01010	Vitvi02g00089	XP_002274755.1 G-box-binding factor 3 isoform X1	Common plant regulatory factor 1 --- G-box-binding factor 3 --- BZIP domain-containing protein --- Basic-leucine zipper transcription factor	BP 2000112 regulation of cellular macromolecule biosynthetic process --- MF 43565 sequence-specific DNA binding --- CC 5634 nucleus --- MF 3700 DNA-binding transcription factor activity --- BP 6355 regulation of transcription, DNA-templated
Mb_M_chr10g18530	634.979	1.04213	0.262242	3.97393	7.06952e-05	0.00102298	Mb_P_chr10g18170	Vitvi10g01541	XP_002267930.1 protein ASPARTIC PROTEASE IN GUARD CELL 2	protein ASPARTIC PROTEASE IN GUARD CELL 2-like --- Peptidase A1 domain-containing protein --- Eukaryotic aspartyl protease family protein --- Asp domain-containing protein --- Putative nepenthesin	MF 4190 aspartic-type endopeptidase activity --- BP 6508 proteolysis --- CC 16021 integral component of membrane
Mb_M_chr10g18360	123.052	1.04198	0.254853	4.08855	4.34072e-05	0.000682329	Mb_P_chr10g18030	Vitvi10g01526	RVX16381.1Zinc finger CCCH domain-containing protein 48	NA	MF 34511 U3 snoRNA binding --- BP 6364 rRNA processing --- CC 16021 integral component of membrane
Mb_M_chr12g13880	75.4893	1.03333	0.304504	3.39349	0.000690074	0.00654155	Mb_P_chr12g14240	Vitvi12g04460	XP_010657727.1 putative disease resistance RPP13-like protein 1 isoform X1	Putative disease resistance RPP13-like protein 1	MF 43531 ADP binding --- BP 6952 defense response
Mb_M_chr02g04940	1465.29	1.03179	0.230393	4.47838	7.52119e-06	0.000154099	Mb_P_chr02g04700	Vitvi02g01409	XP_002282917.2 protein P21	Osmotin-like protein OSML13 --- Osmotin --- osmotin-like protein TPM-1 --- Thaumatin --- thaumatin-like protein 1	BP 6952 defense response --- CC 5576 extracellular region --- MF 4674 protein serine/threonine kinase activity --- CC 16021 integral component of membrane --- BP 9620 response to fungus --- BP 42542 response to hydrogen peroxide --- BP 9651 response to salt stress --- BP 9723 response to ethylene --- BP 6468 protein phosphorylation
Mb_M_chr11g06990	5331.03	1.02649	0.131682	7.7952	6.43076e-15	8.34148e-13	Mb_P_chr11g06820	Vitvi11g04137	CAN74123.1hypothetical protein VITISV_029594	Plasma membrane fusion PRM1 --- Chaperonin like --- PLATZ transcription factor family protein --- Transmembrane protein --- Envelope glycoprotein B	CC 16021 integral component of membrane
Mb_M_chr08g09510	126.705	1.02586	0.311497	3.29332	0.000990107	0.00876799	Mb_P_chr08g09790	Vitvi08g01150	XP_010653453.1PREDICTED: uncharacterized protein LOC100853790	Thioredoxin protein --- Isoleucine--tRNA ligase --- 2,3-bisphosphoglycerate-independent phosphoglycerate mutase	CC 16021 integral component of membrane --- MF 16874 ligase activity
Mb_M_chr18g04510	245.819	1.02397	0.23722	4.31652	1.58508e-05	0.000290142	Mb_P_chr18g04490	Vitvi18g00376	XP_002285805.1 probable beta-D-xylosidase 7	probable beta-D-xylosidase 7 --- Putative Periplasmic beta-glucosidase --- Putative Glycosyl hydrolase family protein isoform 3 (Fragment) --- Putative beta-D-xylosidase 6	MF 9044 xylan 1,4-beta-xylosidase activity --- BP 45493 xylan catabolic process --- CC 5576 extracellular region --- CC 16021 integral component of membrane --- MF 46556 alpha-L-arabinofuranosidase activity --- MF 102483 scopolin beta-glucosidase activity --- MF 8422 beta-glucosidase activity --- BP 31222 arabinan catabolic process
Mb_M_chr01g10150	87.4961	1.02257	0.311473	3.28302	0.00102701	0.00904146	NA	NA	NA	0	0
Mb_M_chr03g06030	216.983	1.01825	0.211978	4.80355	1.55877e-06	3.99549e-05	Mb_P_chr03g06200	Vitvi03g04153	XP_002284892.1 protein DMR6-LIKE OXYGENASE 2	Fe2OG dioxygenase domain-containing protein --- Gibberellin 20 oxidase 1 --- probable 2-oxoglutarate-dependent dioxygenase At5g05600 --- Putative flavanone 3-dioxygenase --- 2-oxoglutarate (2OG) and Fe(II)-dependent oxygenase superfamily protein --- Feruloyl coa ortho-hydroxylase 2 --- Flavonol synthase/flavanone 3-hydroxylase --- Isopenicillin N synthase --- Iron/ascorbate family oxidoreductase	MF 16491 oxidoreductase activity --- BP 9805 coumarin biosynthetic process --- MF 46872 metal ion binding --- BP 2238 response to molecule of fungal origin --- MF 31418 L-ascorbic acid binding
Mb_M_chr12g05110	236.829	1.01198	0.296233	3.41616	0.000635117	0.00609753	Mb_P_chr12g05500	Vitvi12g00430	XP_002271094.2 endoglucanase 11	Endoglucanase --- Cellulase	MF 8810 cellulase activity --- BP 30245 cellulose catabolic process --- CC 16021 integral component of membrane
Mb_M_chr15g06510	1185.44	1.00704	0.167787	6.00191	1.9501e-09	1.01035e-07	Mb_P_chr15g07030	Vitvi15g04309	RVW66993.1hypothetical protein CK203_065124	FLZ-type domain-containing protein --- Putative zf-FLZ domain-containing protein	BP 2000112 regulation of cellular macromolecule biosynthetic process --- MF 8270 zinc ion binding --- BP 6355 regulation of transcription, DNA-templated
Mb_M_chr02g06300	91.4732	1.00576	0.301321	3.33784	0.000844309	0.0077	Mb_P_chr02g05990	Vitvi02g00495	RVX15569.1putative ribonuclease H protein	HAT transposon superfamily --- Zinc finger, BED-type domain containing protein --- BED-type domain-containing protein --- Putative transcription factor/ chromatin remodeling BED-type(Zn) family --- DNA repair protein XRCC3 --- DNA binding protein, putative --- Glyceraldehyde-3-phosphate dehydrogenase (Fragment)	MF 46983 protein dimerization activity --- CC 5634 nucleus --- BP 15979 photosynthesis --- MF 3677 DNA binding --- MF 46872 metal ion binding --- CC 9579 thylakoid --- CC 9536 plastid --- CC 16021 integral component of membrane
Mb_M_chr11g02960	112.79	1.00436	0.308968	3.25068	0.0011513	0.00986595	NA	Vitvi11g00247	XP_010656249.1 profilin-2	Profilin	MF 3779 actin binding --- CC 5856 cytoskeleton --- BP 42989 sequestering of actin monomers --- CC 5737 cytoplasm --- CC 71944 cell periphery
Mb_M_chr07g04900	156.068	1.00352	0.248391	4.04006	5.34369e-05	0.000806249	Mb_P_chr07g04950	Vitvi07g00391	XP_002275125.1PREDICTED: uncharacterized protein LOC100257226 isoform X1	Pollen-specific LRR extensin-like protein --- Ubiquitin carboxyl-terminal hydrolase	MF 16787 hydrolase activity
Mb_M_chr18g28680	100.804	1.00121	0.269539	3.71454	0.000203574	0.00237354	Mb_P_chr18g29030	Vitvi18g02328	XP_002273786.1 phosphatidylinositol N-acetylglucosaminyltransferase subunit P	Phosphatidylinositol N-acetylglucosaminyltransferase subunit P --- PIG-P domain-containing protein --- Phosphatidylinositoln-acetylglucosaminyltransferase subunit p	MF 16757 glycosyltransferase activity --- CC 16021 integral component of membrane
Mb_M_chr06g13300	335.341	-1.00235	0.193003	-5.19345	2.06438e-07	6.80452e-06	Mb_P_chr06g13080	Vitvi06g01214	XP_034689292.1pentatricopeptide repeat-containing protein At4g28010	Pentatricopeptide repeat-containing protein --- Tetratricopeptide-like helical domain containing protein (Fragment)	CC 16021 integral component of membrane
Mb_M_chr11g04330	205.529	-1.00276	0.293053	-3.42176	0.000622171	0.00599238	Mb_P_chr11g04310	Vitvi11g00362	XP_010656346.1 probable serine incorporator isoform X2	probable serine incorporator isoform X1 --- Serinc-domain containing serine and sphingolipid biosynthesis protein isoform 2 --- Serine incorporator/TMS membrane protein --- TMS membrane family protein --- Serinc domain-containing protein	CC 16021 integral component of membrane --- BP 6817 phosphate ion transport --- BP 50896 response to stimulus
Mb_M_chr06g11000	133.763	-1.0035	0.24611	-4.07744	4.55336e-05	0.000707733	NA	Vitvi06g01000	XP_019076239.1 pentatricopeptide repeat-containing protein At1g53600, mitochondrial	Pentatricopeptide repeat-containing protein, mitochondrial --- Tetratricopeptide repeat (TPR)-like superfamily protein, putative --- Tetratricopeptide-like helical domain containing protein --- Structure-specific endonuclease subunit SLX1	MF 50313 sulfur dioxygenase activity --- BP 6749 glutathione metabolic process --- CC 110165 cellular anatomical entity --- MF 16788 hydrolase activity, acting on ester bonds --- BP 90305 nucleic acid phosphodiester bond hydrolysis
Mb_M_chr09g00600	814.773	-1.00371	0.175155	-5.7304	1.00196e-08	4.58513e-07	Mb_P_chr09g00580	Vitvi09g00044	XP_010654385.1 CCAAT/enhancer-binding protein zeta	CBF domain-containing protein --- CCAAT/enhancer-binding protein zeta --- CCAAT-binding factor --- CCAAT/enhancer-binding protein zeta-like --- CCAAT/enhancer-binding protein zeta-like isoform X1 --- Ribosome biogenesis protein MA --- Putative CCAAT/enhancer-binding protein zeta-like --- CCAAT/enhancer-binding protein like --- Acyl carrier protein 1	CC 5634 nucleus --- BP 10197 polar nucleus fusion --- MF 5515 protein binding --- BP 9555 pollen development --- CC 70013 intracellular organelle lumen --- CC 43232 intracellular non-membrane-bounded organelle --- BP 51302 regulation of cell division
Mb_M_chr08g18710	11640.9	-1.00376	0.131384	-7.63991	2.17368e-14	2.55559e-12	Mb_P_chr08g19300	Vitvi08g01880	XP_002277747.2 zinc finger CCCH domain-containing protein 30	zinc finger CCCH domain-containing protein 30-like --- C3HL domain class transcription factor --- C3H1-type domain-containing protein --- Nucleic acid binding protein, putative --- Transmembrane protein	BP 51171 regulation of nitrogen compound metabolic process --- MF 46872 metal ion binding --- CC 5634 nucleus --- BP 80090 regulation of primary metabolic process --- BP 60255 regulation of macromolecule metabolic process --- CC 5737 cytoplasm --- MF 3677 DNA binding --- BP 1902074 response to salt --- CC 16021 integral component of membrane
Mb_M_chr18g01190	516.86	-1.00452	0.154626	-6.49642	8.22549e-11	5.41261e-09	Mb_P_chr18g01210	Vitvi18g00100	XP_002272226.1 pentatricopeptide repeat-containing protein At5g42310, mitochondrial	Pentatricopeptide repeat-containing protein --- PPR domain-containing protein/PPR_1 domain-containing protein/PPR_2 domain-containing protein/PPR_3 domain-containing protein --- Putative tetratricopeptide-like helical domain, pentacotripeptide-repeat region of PROPR	BP 10239 chloroplast mRNA processing --- CC 42644 chloroplast nucleoid --- MF 3727 single-stranded RNA binding --- MF 3729 mRNA binding --- BP 9658 chloroplast organization --- CC 42651 thylakoid membrane --- CC 16021 integral component of membrane
Mb_M_chr02g05940	102.912	-1.00455	0.272656	-3.6843	0.000229331	0.0026203	Mb_P_chr02g05710	Vitvi02g00474	XP_002270938.2 pentatricopeptide repeat-containing protein At4g22760	Pentatricopeptide repeat-containing protein --- PPR domain-containing protein/PPR_2 domain-containing protein/TPR_7 domain-containing protein/PPR_3 domain-containing protein --- Tetratricopeptide-like helical domain containing protein --- Tetratricopeptide repeat (TPR)-like superfamily protein	BP 9451 RNA modification --- MF 3723 RNA binding --- CC 43231 intracellular membrane-bounded organelle --- CC 5667 transcription regulator complex --- CC 16021 integral component of membrane --- BP 6367 transcription initiation from RNA polymerase II promoter --- BP 6289 nucleotide-excision repair --- BP 16192 vesicle-mediated transport --- BP 34645 cellular macromolecule biosynthetic process
Mb_M_chr08g00610	240.221	-1.00596	0.219231	-4.5886	4.46226e-06	9.71673e-05	Mb_P_chr08g00540	Vitvi08g00041	XP_002265929.1PREDICTED: uncharacterized protein LOC100251898	Potassium transport system protein kup --- Transmembrane protein, putative	CC 16021 integral component of membrane --- BP 71985 multivesicular body sorting pathway --- CC 814 ESCRT II complex --- BP 9987 cellular process
Mb_M_chr05g09580	107.199	-1.00736	0.290214	-3.47108	0.000518369	0.00516935	Mb_P_chr05g08940	Vitvi05g00774	XP_010650110.1PREDICTED: uncharacterized protein LOC104879293 isoform X1	NA	MF 3676 nucleic acid binding
Mb_M_chr03g05660	137.707	-1.00757	0.240141	-4.19573	2.71993e-05	0.000459609	Mb_P_chr03g05830	Vitvi03g00405	XP_010647829.1 transmembrane protein 45B	transmembrane protein 45B --- Transmembrane protein 45A	CC 16021 integral component of membrane
Mb_M_chr04g02540	139.669	-1.00936	0.247548	-4.07744	4.55333e-05	0.000707733	Mb_P_chr04g02650	Vitvi04g00202	XP_002282492.1 F-box protein AFR	F-box protein AFR --- F-box protein AFR-like isoform X1 --- Kelch repeat containing f-box protein-like --- Galactose oxidase/kelch repeat superfamily protein, putative --- Putative F-box domain, kelch-type beta propeller --- F-box domain-containing protein --- F-box domain	BP 9585 red, far-red light phototransduction --- MF 5515 protein binding --- BP 16567 protein ubiquitination
Mb_M_chr09g02620	524.815	-1.01053	0.200725	-5.03441	4.79315e-07	1.41574e-05	Mb_P_chr09g02620	Vitvi09g00225	XP_002276544.3 protein EARLY FLOWERING 3	Protein EARLY FLOWERING 3 --- Putative 3'-5' exonuclease --- Hydroxyproline-rich glycoprotein family protein	BP 2000028 regulation of photoperiodism, flowering --- MF 4527 exonuclease activity --- BP 90305 nucleic acid phosphodiester bond hydrolysis
Mb_M_chr11g05290	1671.11	-1.01106	0.153177	-6.60056	4.09621e-11	2.79753e-09	Mb_P_chr11g05240	Vitvi11g00445	XP_002285091.1 transmembrane protein 128	F-box/kelch-repeat protein At1g55270 --- Putative F-box domain, galactose oxidase, beta-propeller --- F-box domain-containing protein --- Putative F-box domain, kelch-type beta propeller --- F-box domain containing protein	NA
Mb_M_chr01g13660	410.609	-1.01348	0.202874	-4.99563	5.86436e-07	1.68367e-05	Mb_P_chr01g13800	Vitvi01g01357	XP_002270620.1 uridine-cytidine kinase C isoform X1	inorganic pyrophosphatase TTM2 isoform X2 --- Uridine-cytidine kinase C --- CYTH domain-containing protein --- PRK domain-containing protein/CYTH domain-containing protein --- Uridine cytidine kinase I	MF 16462 pyrophosphatase activity --- BP 16310 phosphorylation --- CC 5741 mitochondrial outer membrane --- CC 16021 integral component of membrane --- MF 16301 kinase activity --- BP 1902289 negative regulation of defense response to oomycetes --- MF 5524 ATP binding --- BP 10113 negative regulation of systemic acquired resistance --- BP 1900425 negative regulation of defense response to bacteri…
Mb_M_chr04g01260	380.69	-1.01477	0.210173	-4.82826	1.37729e-06	3.55767e-05	Mb_P_chr04g01330	Vitvi04g00104	XP_002279173.2 probable leucine-rich repeat receptor-like protein kinase At1g68400	probable leucine-rich repeat receptor-like protein kinase At1g68400 --- LOB domain-containing 22-like protein --- Protein kinase domain-containing protein --- Putative inactive receptor kinase --- Serine-threonine protein kinase, plant-type, putative	MF 4672 protein kinase activity --- BP 6468 protein phosphorylation --- CC 16021 integral component of membrane --- CC 5886 plasma membrane --- MF 5524 ATP binding --- BP 98542 defense response to other organism --- BP 9620 response to fungus --- BP 6955 immune response
Mb_M_chr08g18470	369.82	-1.01613	0.214404	-4.73931	2.14442e-06	5.21781e-05	Mb_P_chr08g19090	Vitvi08g04420	PSS15651.1Pre-mRNA-processing factor 40 A like	0	0
Mb_M_chr16g02230	817.722	-1.01808	0.200175	-5.08595	3.65795e-07	1.12165e-05	Mb_P_chr16g02350	Vitvi16g00173	XP_002274927.1PREDICTED: uncharacterized protein At1g51745 isoform X1	PWWP domain-containing protein --- Tudor/PWWP/MBT superfamily protein	BP 97298 regulation of nucleus size --- MF 42393 histone binding --- CC 5634 nucleus --- BP 90351 seedling development --- BP 10228 vegetative to reproductive phase transition of meristem
Mb_M_chr14g13260	273.785	-1.02019	0.214294	-4.76068	1.92945e-06	4.78513e-05	Mb_P_chr14g13390	Vitvi14g01286	XP_002279064.2 probable inactive ATP-dependent zinc metalloprotease FTSHI 3, chloroplastic	AAA domain-containing protein --- probable inactive ATP-dependent zinc metalloprotease FTSHI 3, chloroplastic --- Cell division protease FtsH --- AAA+ ATPase domain --- Spastin	MF 4176 ATP-dependent peptidase activity --- CC 9526 plastid envelope --- BP 6508 proteolysis --- MF 4222 metalloendopeptidase activity --- CC 9507 chloroplast --- MF 16887 ATP hydrolysis activity --- MF 8270 zinc ion binding --- BP 51301 cell division --- CC 31976 plastid thylakoid --- MF 5524 ATP binding --- CC 16021 integral component of membrane
Mb_M_chr17g03280	512.665	-1.02154	0.152439	-6.70129	2.06589e-11	1.50801e-09	Mb_P_chr17g03380	Vitvi17g00262	XP_002277625.3 DExH-box ATP-dependent RNA helicase DExH3	RNA helicase	MF 3724 RNA helicase activity --- CC 10008 endosome membrane --- CC 139 Golgi membrane --- MF 5524 ATP binding --- MF 3676 nucleic acid binding --- CC 16021 integral component of membrane --- MF 16787 hydrolase activity
Mb_M_chr06g03680	236.186	-1.02231	0.20729	-4.93178	8.1483e-07	2.23954e-05	Mb_P_chr06g03680	Vitvi06g00292	XP_010651456.1PREDICTED: uncharacterized protein LOC100267366	Conserved peptide upstream open reading frame 46 --- Methyltransferase PMT28 --- Methyltransferase type 11	MF 8168 methyltransferase activity --- BP 32259 methylation --- CC 16021 integral component of membrane
Mb_M_chr05g19290	2027.71	-1.02594	0.110174	-9.31196	1.25491e-20	3.59143e-18	Mb_P_chr05g19070	Vitvi05g01682	XP_002279889.3 ankyrin repeat-containing protein At5g02620	PGG domain-containing protein --- Ankyrin repeat-containing protein --- 26S proteasome regulatory complex, subunit PSMD10 --- Transmembrane protein	MF 8157 protein phosphatase 1 binding --- BP 35304 regulation of protein dephosphorylation --- CC 16021 integral component of membrane --- MF 19888 protein phosphatase regulator activity --- CC 5886 plasma membrane --- CC 502 proteasome complex --- BP 50790 regulation of catalytic activity
Mb_M_chr01g03830	545.982	-1.02747	0.150532	-6.82561	8.75554e-12	6.83387e-10	Mb_P_chr01g03820	Vitvi01g01938	XP_002282662.1PREDICTED: uncharacterized protein LOC100266248	Translocase subunit seca --- Glutamyl-tRNA(Gln) amidotransferase subunit A like --- Metallocarboxypeptidase	MF 4180 carboxypeptidase activity --- BP 6508 proteolysis --- MF 16740 transferase activity
Mb_M_chr01g05320	3463.99	-1.0275	0.123479	-8.32129	8.70128e-17	1.58469e-14	NA	Vitvi01g00404	XP_003631178.2 putative 1-phosphatidylinositol-3-phosphate 5-kinase FAB1C	1-phosphatidylinositol-3-phosphate 5-kinase --- 1-phosphatidylinositol-3-phosphate 5-kinase like --- FYVE-type domain-containing protein	MF 285 1-phosphatidylinositol-3-phosphate 5-kinase activity --- BP 46854 phosphatidylinositol phosphate biosynthetic process --- CC 10008 endosome membrane --- MF 16887 ATP hydrolysis activity --- MF 5524 ATP binding --- BP 16310 phosphorylation --- BP 90332 stomatal closure --- MF 46872 metal ion binding
Mb_M_chr06g06410	318.142	-1.02755	0.182281	-5.63718	1.72858e-08	7.45606e-07	Mb_P_chr06g06190	Vitvi06g00491	XP_002280765.1 scarecrow-like protein 14	scarecrow-like protein 30 --- Scarecrow-like protein 14 --- Telomere repeat-binding protein 4-like isoform X1 --- Scarecrow-like protein 9 --- Transcription factor GRAS --- scarecrow-like protein 33	CC 5634 nucleus --- BP 2000112 regulation of cellular macromolecule biosynthetic process --- MF 43565 sequence-specific DNA binding --- MF 3700 DNA-binding transcription factor activity --- BP 6355 regulation of transcription, DNA-templated
Mb_M_chr16g01820	781.542	-1.03139	0.142061	-7.26018	3.8658e-13	3.70747e-11	Mb_P_chr16g01880	Vitvi16g00146	XP_002274077.1 ATPase family AAA domain-containing protein 3-B	AAA domain-containing protein --- AAA+-type ATPase --- Putative ATPase, AAA-type, core, P-loop containing nucleoside triphosphate hydrolase --- REJ domain-containing protein --- ATPase, AAA-type, core	BP 7005 mitochondrion organization --- MF 16887 ATP hydrolysis activity --- CC 5739 mitochondrion --- BP 6508 proteolysis --- MF 5524 ATP binding --- CC 9536 plastid --- MF 8233 peptidase activity
Mb_M_chr04g06480	3580.03	-1.03147	0.155285	-6.64243	3.08553e-11	2.19024e-09	Mb_P_chr04g06800	Vitvi04g00533	XP_002285373.1 protein PPLZ02	ethylene-responsive transcription factor ERF003-like --- AP2/ERF domain-containing protein --- Ethylene transcription factor --- Integrase-type DNA-binding superfamily protein	BP 2000112 regulation of cellular macromolecule biosynthetic process --- MF 3700 DNA-binding transcription factor activity --- CC 5634 nucleus --- BP 6355 regulation of transcription, DNA-templated --- MF 3677 DNA binding
Mb_M_chr08g12130	354.033	-1.03172	0.199336	-5.17576	2.26983e-07	7.32112e-06	Mb_P_chr08g12560	Vitvi08g01357	XP_010654168.1 zonadhesin isoform X1	Nascent polypeptide-associated complex subunit alpha, muscle-specific form-like protein isoform X1 --- Proline and serine-rich protein --- endochitinase A --- proteoglycan 4 isoform X1 --- cell wall protein DAN4 --- Proline-rich family protein --- Putative Arginyl-tRNA--protein transferase --- flocculation protein FLO11-like --- proline-rich receptor-like protein kinase PERK8 --- RNase H type-1 d…	CC 55028 cortical microtubule --- BP 43622 cortical microtubule organization --- MF 4523 RNA-DNA hybrid ribonuclease activity --- MF 16301 kinase activity --- BP 90502 RNA phosphodiester bond hydrolysis, endonucleolytic --- BP 16310 phosphorylation --- MF 3676 nucleic acid binding --- CC 16021 integral component of membrane
Mb_M_chr12g07950	500.843	-1.0326	0.17762	-5.81353	6.11677e-09	2.92534e-07	Mb_P_chr12g08370	Vitvi12g00655	XP_003633347.1PREDICTED: uncharacterized protein LOC100249395	C2 domain-containing protein --- Calcium-dependent lipid-binding (CaLB domain) family protein --- Phospholipase D beta 1	CC 16021 integral component of membrane
Mb_M_chr11g12730	2028.09	-1.03345	0.128603	-8.03592	9.28819e-16	1.482e-13	Mb_P_chr11g12660	Vitvi11g01650	RVW30288.1Transcription factor bHLH146	Transcription factor bHLH146 --- BHLH domain-containing protein	BP 2000112 regulation of cellular macromolecule biosynthetic process --- MF 46983 protein dimerization activity --- CC 5634 nucleus --- BP 6355 regulation of transcription, DNA-templated
Mb_M_chr15g09230	1037.19	-1.03408	0.241014	-4.29055	1.78228e-05	0.000320066	Mb_P_chr15g09900	Vitvi15g00727	RVW41112.1hypothetical protein CK203_069829	Protein LITTLE ZIPPER	NA
Mb_M_chr18g02090	185.913	-1.03599	0.232714	-4.45178	8.516e-06	0.000170984	Mb_P_chr18g02080	Vitvi18g00175	XP_002284750.2 calcium-dependent protein kinase 29	Calcium-dependent protein kinase 29 --- GPCR kinase --- Ca2+/calmodulin-dependent protein kinase, EF-Hand protein superfamily	MF 5509 calcium ion binding --- BP 6468 protein phosphorylation --- CC 5634 nucleus --- MF 4672 protein kinase activity --- CC 5737 cytoplasm --- MF 5524 ATP binding --- CC 5886 plasma membrane --- BP 18209 peptidyl-serine modification --- BP 35556 intracellular signal transduction --- MF 5516 calmodulin binding --- BP 1901002 positive regulation of response to salt stress --- BP 50832 defense re…
Mb_M_chr09g01500	2351.35	-1.03604	0.164854	-6.28459	3.2873e-10	1.93833e-08	Mb_P_chr09g01550	Vitvi09g00134	XP_010654484.1 solute carrier family 25 member 44-like	Solute carrier family 25 member 44 --- Mitochondrial substrate carrier family protein like --- Endoplasmic reticulum-adenine nucleotide transporter	BP 55085 transmembrane transport --- CC 16021 integral component of membrane
Mb_M_chr16g07840	286.362	-1.03715	0.28079	-3.69368	0.000221035	0.00253838	Mb_P_chr16g07480	Vitvi16g00712	XP_010662410.1 trehalose-phosphate phosphatase A	Trehalose 6-phosphate phosphatase	MF 4805 trehalose-phosphatase activity --- BP 5992 trehalose biosynthetic process --- BP 16311 dephosphorylation
Mb_M_chr18g07560	375.17	-1.03798	0.174911	-5.93436	2.94987e-09	1.47739e-07	Mb_P_chr18g07540	Vitvi18g02638	XP_010664495.1PREDICTED: uncharacterized protein LOC100854033	Ankyrin repeat and KH domain-containing protein --- Digestive organ expansion factor-like protein --- GTP pyrophosphokinase --- Peptidyl-prolyl cis-trans isomerase	BP 9736 cytokinin-activated signaling pathway --- MF 16853 isomerase activity --- CC 16021 integral component of membrane --- MF 16301 kinase activity --- BP 9691 cytokinin biosynthetic process --- BP 16310 phosphorylation
Mb_M_chr09g00820	855.322	-1.03856	0.147906	-7.02178	2.19052e-12	1.8718e-10	Mb_P_chr09g00800	Vitvi09g00067	XP_002272396.2 exocyst complex component EXO70A1	Exocyst subunit Exo70 family protein (Fragment)	CC 145 exocyst --- BP 6887 exocytosis --- BP 15031 protein transport
Mb_M_chr07g11800	289.797	-1.04105	0.181851	-5.72476	1.03579e-08	4.70411e-07	Mb_P_chr07g11160	Vitvi07g04257	XP_034690066.1putative disease resistance RPP13-like protein 1	Putative disease resistance RPP13-like protein 1 --- Gibberellin-regulated family protein --- Putative P-loop containing nucleoside triphosphate hydrolase, leucine-rich repeat domain, L --- NB-ARC domain, LRR domain containing protein --- NB-ARC domain-containing protein	MF 43531 ADP binding --- BP 6952 defense response --- CC 9507 chloroplast --- CC 16021 integral component of membrane --- MF 5524 ATP binding --- MF 16787 hydrolase activity
Mb_M_chr02g03780	71.6727	-1.04355	0.320441	-3.25659	0.00112758	0.0097367	Mb_P_chr02g03580	Vitvi02g01378	XP_010660598.1PREDICTED: uncharacterized protein LOC104881633	0	0
Mb_M_chr07g19670	214.002	-1.04491	0.220276	-4.74366	2.09895e-06	5.12098e-05	Mb_P_chr07g20160	Vitvi15g04492	---NA---	0	0
Mb_M_chr01g12780	1829.31	-1.04503	0.128087	-8.15876	3.38474e-16	5.75726e-14	Mb_P_chr01g12810	Vitvi01g01173	XP_002263686.1 galactan beta-1,4-galactosyltransferase GALS3	Glycosyltransferase family 92 protein --- galactan beta-1,4-galactosyltransferase GALS3-like	MF 16757 glycosyltransferase activity --- CC 16020 membrane
Mb_M_chr15g12050	687.748	-1.04664	0.169118	-6.18881	6.06215e-10	3.43713e-08	Mb_P_chr15g12500	Vitvi15g00937	RVW95392.1WD repeat-containing protein 44	Transducin/WD40 repeat superfamily protein isoform 1 --- WD repeat-containing protein 44 --- 2-deoxy-glucose resistant protein 2 --- WD-repeat protein, putative	MF 4523 RNA-DNA hybrid ribonuclease activity --- BP 90502 RNA phosphodiester bond hydrolysis, endonucleolytic --- MF 3676 nucleic acid binding
Mb_M_chr09g15420	237.703	-1.04788	0.19366	-5.41094	6.26942e-08	2.32588e-06	Mb_P_chr09g15570	Vitvi03g04002	XP_002267070.2PREDICTED: uncharacterized protein LOC100245966	TIR domain-containing protein --- Nucleoside-triphosphatase, putative --- Disease resistance protein (TIR-NBS class) --- Putative TIR domain, P-loop containing nucleoside triphosphate hydrolase	MF 3953 NAD+ nucleosidase activity --- BP 7165 signal transduction --- MF 43531 ADP binding --- BP 725 recombinational repair
Mb_M_chr04g12810	121.051	-1.05159	0.279774	-3.75871	0.000170791	0.00206391	Mb_P_chr04g13500	Vitvi04g01216	XP_010649202.1 lysM domain receptor-like kinase 4	lysM domain receptor-like kinase 4 --- BRASSINOSTEROID INSENSITIVE 1-associated receptor kinase 1 --- Putative Serine-threonine protein kinase, plant-type --- Lysm-containing receptor kinase 6 --- Concanavalin A-like lectin/glucanase, subgroup	MF 4672 protein kinase activity --- BP 6468 protein phosphorylation --- CC 16021 integral component of membrane --- MF 5524 ATP binding --- BP 18212 peptidyl-tyrosine modification --- MF 4888 transmembrane signaling receptor activity --- MF 30246 carbohydrate binding
Mb_M_chr16g16590	245.963	-1.05355	0.223966	-4.70404	2.55064e-06	6.01938e-05	Mb_P_chr16g15960	Vitvi16g01384	XP_002275610.1 dof zinc finger protein DOF4.6 isoform X1	Dof-type domain-containing protein --- F-box family protein, putative isoform 3 --- DOF domain class transcription factor	BP 2000112 regulation of cellular macromolecule biosynthetic process --- CC 5634 nucleus --- MF 3677 DNA binding --- BP 6355 regulation of transcription, DNA-templated
Mb_M_chr11g02500	182.343	-1.057	0.215058	-4.91496	8.87991e-07	2.41788e-05	Mb_P_chr11g02460	Vitvi11g01378	XP_002279824.1 pentatricopeptide repeat-containing protein At2g15690-like	Graves disease carrier protein --- mitochondrial carrier protein CoAc2 --- Putative Pyridoxal phosphate phosphatase PHOSPHO2 --- Mitochondrial adenine nucleotide transporter adnt1 --- Endoplasmic reticulum-adenine nucleotide transporter --- Detected protein of confused Function	CC 5743 mitochondrial inner membrane --- BP 1990559 mitochondrial coenzyme A transmembrane transport --- MF 15228 coenzyme A transmembrane transporter activity --- BP 6839 mitochondrial transport --- CC 16021 integral component of membrane --- MF 5471 ATP:ADP antiporter activity --- BP 140021 mitochondrial ADP transmembrane transport --- BP 1990544 mitochondrial ATP transmembrane transport
Mb_M_chr10g05700	268.44	-1.05813	0.223517	-4.73401	2.20131e-06	5.3061e-05	Mb_P_chr10g05700	Vitvi00g04875	RVX08414.1Calmodulin-binding protein 60 C	calmodulin-binding protein 60 B-like --- Calmodulin-binding protein isoform 2 --- Putative CALMODULIN-BINDING PROTEIN60 --- Calmodulin-binding protein 60-C --- Calmodulin binding protein-like protein	MF 5516 calmodulin binding --- BP 80142 regulation of salicylic acid biosynthetic process --- CC 5634 nucleus --- MF 43565 sequence-specific DNA binding --- BP 2000112 regulation of cellular macromolecule biosynthetic process --- MF 3700 DNA-binding transcription factor activity --- BP 6355 regulation of transcription, DNA-templated --- CC 70013 intracellular organelle lumen --- CC 43232 intracel…
Mb_M_chr19g06430	5968.47	-1.05933	0.0954506	-11.0982	1.28065e-28	6.59719e-26	Mb_P_chr19g06730	Vitvi19g00498	XP_002280065.1 protein translation factor SUI1 homolog	SUI1 domain-containing protein --- Translation initiation factor 1 --- SANT/Myb domain	MF 3743 translation initiation factor activity --- BP 6413 translational initiation
Mb_M_chr09g02250	373.919	-1.06069	0.181421	-5.84654	5.01891e-09	2.42603e-07	Mb_P_chr09g02240	Vitvi09g00191	XP_019077826.1 protein indeterminate-domain 11	protein indeterminate-domain 7 isoform X1 --- protein indeterminate-domain 7 --- C2H2L domain class transcription factor --- Protein indeterminate-domain 11 --- Regulatory protein SWI5 --- C2H2-type domain-containing protein --- TFIIH C1-like domain containing protein --- Nucleic acid binding protein, putative --- Zinc finger protein MAGPIE	BP 2000112 regulation of cellular macromolecule biosynthetic process --- MF 46872 metal ion binding --- CC 5634 nucleus --- BP 6355 regulation of transcription, DNA-templated --- MF 3700 DNA-binding transcription factor activity --- MF 4565 beta-galactosidase activity --- BP 8152 metabolic process
Mb_M_chr08g16220	1179.1	-1.06125	0.159719	-6.64447	3.04314e-11	2.16869e-09	Mb_P_chr08g16690	Vitvi08g01683	XP_002276334.1 probable calcium-binding protein CML35	probable calcium-binding protein CML36 --- probable calcium-binding protein CML35 --- Triacylglycerol lipase SDP1-like --- Calmodulin and related proteins (EF-Hand superfamily) --- Calcium-binding protein CML --- EF-hand domain --- Putative calcium-binding EF-hand family protein --- Calcium-binding EF-hand family protein --- Putative EF-hand domain pair protein --- Calcium-binding EF-hand	MF 5509 calcium ion binding --- CC 16021 integral component of membrane
Mb_M_chr04g02510	311.502	-1.06215	0.192742	-5.51073	3.57339e-08	1.41912e-06	Mb_P_chr04g02610	Vitvi04g00201	XP_002280486.1 exocyst complex component EXO70A1-like	exocyst complex component EXO70A1	CC 145 exocyst --- BP 6887 exocytosis --- BP 15031 protein transport --- CC 5829 cytosol
Mb_M_chr01g09760	169.207	-1.06365	0.252971	-4.20463	2.61513e-05	0.000445238	NA	Vitvi01g00817	XP_002266222.1 serine/threonine-protein kinase PBS1	Acyl-CoA N-acyltransferases superfamily protein isoform 2 --- GNAT domain --- GCN5-related N-acetyltransferase family protein --- N-acetyltransferase domain-containing protein --- Putative N-acetyltransferase	MF 8080 N-acetyltransferase activity --- CC 9507 chloroplast --- CC 16021 integral component of membrane
Mb_M_chr18g08230	90.0248	-1.0661	0.328213	-3.24819	0.00116141	0.00994309	Mb_P_chr18g08210	Vitvi18g02657	XP_002285105.1 isoflavone 2'-hydroxylase	Cytochrome p450 protein (Fragment) --- Cytochrome P450, family 81, subfamily K, polypeptide 1 --- Isoflavone 2'-hydroxylase	MF 16705 oxidoreductase activity, acting on paired donors, with incorporation or reduction of molecular oxygen --- CC 16021 integral component of membrane --- BP 19438 aromatic compound biosynthetic process --- MF 4497 monooxygenase activity --- MF 5506 iron ion binding --- MF 20037 heme binding
Mb_M_chr16g14340	1177.23	-1.07284	0.146034	-7.34651	2.03451e-13	2.07244e-11	NA	Vitvi16g01225	XP_010662571.1PREDICTED: uncharacterized protein LOC100248390 isoform X1	Poly(A) RNA polymerase --- Nucleotidyl transferase domain --- Putative polynucleotide adenylyltransferase --- Nucleotidyltransferase	MF 16779 nucleotidyltransferase activity
Mb_M_chr15g08700	508.576	-1.07509	0.19101	-5.62844	1.81846e-08	7.82504e-07	Mb_P_chr15g09360	Vitvi15g00687	XP_019081321.1 UDP-glucuronate 4-epimerase 3	UDP-glucuronate 4-epimerase 5 --- Epimerase domain-containing protein --- UDP-glucuronate 4-epimerase 3	CC 16021 integral component of membrane --- MF 50378 UDP-glucuronate 4-epimerase activity
Mb_M_chr05g10540	195.975	-1.07541	0.220289	-4.88181	1.05115e-06	2.80359e-05	Mb_P_chr05g09900	Vitvi05g00855	XP_002282386.1 histone-lysine N-methyltransferase family member SUVH9	histone-lysine N-methyltransferase family member SUVH9-like --- Histone H3-K9 methyltransferase --- histone-lysine N-methyltransferase family member SUVH9 --- SU(VAR)3-9 homolog 9 --- Putative histone-lysine N-methyltransferase chromatin remodeling SET family	MF 18024 histone-lysine N-methyltransferase activity --- BP 34968 histone lysine methylation --- CC 5634 nucleus --- CC 16021 integral component of membrane --- MF 8270 zinc ion binding
Mb_M_chr06g05900	866.308	-1.07619	0.159175	-6.76103	1.37016e-11	1.03364e-09	Mb_P_chr06g05670	Vitvi06g00451	XP_002283965.1 putative E3 ubiquitin-protein ligase XBAT31	XB3 ortholog 1 in Arabidopsis thaliana --- putative E3 ubiquitin-protein ligase XBAT31 --- RING-type domain-containing protein --- Serine/threonine-protein phosphatase 6 regulatory ankyrin repeat subunit A --- Zinc finger protein	BP 6464 cellular protein modification process --- MF 140096 catalytic activity, acting on a protein --- MF 16740 transferase activity --- MF 16874 ligase activity --- BP 9408 response to heat
Mb_M_chr18g08800	190.547	-1.07681	0.266933	-4.034	5.4836e-05	0.000825287	Mb_P_chr18g08840	Vitvi18g00742	XP_002284966.1 probable WRKY transcription factor 7	WRKY domain-containing protein --- Transcription factor WRKY2	MF 5516 calmodulin binding --- BP 2000112 regulation of cellular macromolecule biosynthetic process --- CC 5634 nucleus --- MF 43565 sequence-specific DNA binding --- BP 6355 regulation of transcription, DNA-templated --- MF 3700 DNA-binding transcription factor activity --- MF 1067 transcription regulatory region nucleic acid binding --- MF 3690 double-stranded DNA binding
Mb_M_chr01g13810	8821.81	-1.08071	0.145348	-7.43534	1.04297e-13	1.11271e-11	Mb_P_chr01g13950	Vitvi01g01376	XP_002271846.2 delta(24)-sterol reductase	Delta(24)-sterol reductase --- Cell elongation protein diminuto, putative --- Cell elongation protein diminuto --- FAD-binding PCMH-type domain-containing protein --- Anamorsin homolog --- FAD linked oxidase	MF 50614 delta24-sterol reductase activity --- BP 8202 steroid metabolic process --- CC 16021 integral component of membrane --- MF 71949 FAD binding --- BP 16226 iron-sulfur cluster assembly --- CC 5758 mitochondrial intermembrane space --- BP 22900 electron transport chain --- MF 51537 2 iron, 2 sulfur cluster binding --- MF 51539 4 iron, 4 sulfur cluster binding --- MF 9055 electron transfer a…
Mb_M_chr18g07960	242.759	-1.08366	0.194116	-5.58252	2.37054e-08	9.87086e-07	Mb_P_chr18g07950	Vitvi18g02651	XP_010664527.1PREDICTED: uncharacterized protein LOC104882526 isoform X1	QWRF motif-containing protein 2	CC 5880 nuclear microtubule --- BP 51225 spindle assembly --- MF 8017 microtubule binding --- CC 5737 cytoplasm --- CC 16021 integral component of membrane
Mb_M_chr16g16920	789.441	-1.0849	0.151125	-7.1788	7.0326e-13	6.56984e-11	Mb_P_chr16g16300	Vitvi16g01411	XP_010662856.1 pentatricopeptide repeat-containing protein At3g49240	Pentatricopeptide repeat-containing protein --- Tetratricopeptide-like helical domain containing protein	BP 71514 genomic imprinting --- CC 9507 chloroplast --- BP 6349 regulation of gene expression by genomic imprinting --- BP 9960 endosperm development --- CC 5739 mitochondrion --- BP 9793 embryo development ending in seed dormancy --- BP 6139 nucleobase-containing compound metabolic process
Mb_M_chr18g07230	2939.44	-1.09068	0.149002	-7.31993	2.48101e-13	2.49903e-11	Mb_P_chr18g07200	Vitvi18g00616	RVX22400.1putative xyloglucan glycosyltransferase 12	Cellulose synthase-like protein C12 --- probable xyloglucan glycosyltransferase 12 --- Nucleotide-diphospho-sugar transferase	MF 16740 transferase activity --- CC 5794 Golgi apparatus --- CC 16021 integral component of membrane
Mb_M_chr19g06370	300.072	-1.09646	0.203973	-5.37553	7.63591e-08	2.78132e-06	Mb_P_chr19g06680	Vitvi19g00492	XP_002280336.1PREDICTED: uncharacterized protein LOC100255542	Actin cytoskeleton-regulatory complex pan-like protein --- coiled-coil domain-containing protein 102A-like --- coiled-coil domain-containing protein 39	CC 16021 integral component of membrane
Mb_M_chr04g11870	641.164	-1.10009	0.16429	-6.69603	2.14159e-11	1.55697e-09	Mb_P_chr04g12510	Vitvi04g01143	XP_002272643.1 leucine-rich repeat receptor-like protein CLAVATA2	Leucine-rich repeat receptor-like protein CLAVATA2 --- Leucine rich recepetor kinase --- Putative leucine-rich repeat-containing, plant-type, leucine-rich repeat domain, L --- LRR receptor-like serine/threonine-protein kinase FLS2 --- Serine-threonine protein kinase plant-type	BP 10078 maintenance of root meristem identity --- MF 1653 peptide receptor activity --- CC 5789 endoplasmic reticulum membrane --- BP 10075 regulation of meristem growth --- BP 10088 phloem development --- CC 16021 integral component of membrane --- MF 16301 kinase activity --- MF 32440 2-alkenal reductase [NAD(P)+] activity --- CC 5886 plasma membrane --- MF 16773 phosphotransferase activity, a…
Mb_M_chr01g13560	234.275	-1.10712	0.237685	-4.65793	3.19412e-06	7.30838e-05	Mb_P_chr01g13670	Vitvi01g01339	XP_002269341.2 chaperonin 60 subunit beta 4, chloroplastic	Chaperonin-60 beta4 --- RuBisCO large subunit-binding protein subunit beta --- Chaperonin Cpn --- Chaperonin 60 subunit beta 4, chloroplastic --- Mitochondrial chaperonin, Cpn60/Hsp60p --- Putative chaperonin Cpn60/TCP-1 family, groEL-like apical domain, groEL-like equatorial --- BZIP domain-containing protein	BP 42026 protein refolding --- MF 16887 ATP hydrolysis activity --- CC 5737 cytoplasm --- BP 2000112 regulation of cellular macromolecule biosynthetic process --- BP 6355 regulation of transcription, DNA-templated --- MF 5524 ATP binding --- MF 3700 DNA-binding transcription factor activity
Mb_M_chr03g01320	148.083	-1.10869	0.273965	-4.04684	5.19145e-05	0.000786359	Mb_P_chr03g01240	Vitvi03g04034	XP_002272387.1 auxin-responsive protein SAUR24-like	Indole-3-acetic acid-induced protein ARG7 --- Auxin-induced protein 15A --- Auxin-responsive protein SAUR24 --- Auxin-responsive protein SAUR22 --- Small auxin-up RNA --- auxin-induced protein 15A-like --- SAUR-like auxin-responsive protein family --- Auxin responsive SAUR protein	BP 9733 response to auxin
Mb_M_chr16g15650	515.82	-1.1154	0.166649	-6.69315	2.18421e-11	1.58158e-09	Mb_P_chr16g14970	Vitvi16g04495	XP_002267545.1 protein SPIRAL1-like 1	Nitrilase-associated protein	BP 43622 cortical microtubule organization --- CC 10005 cortical microtubule, transverse to long axis
Mb_M_chr02g02240	276.1	-1.11735	0.192532	-5.80347	6.49576e-09	3.08207e-07	Mb_P_chr02g02210	Vitvi02g00180	XP_010659716.1 protein NLP6	Transcription factor	BP 2000112 regulation of cellular macromolecule biosynthetic process --- MF 3700 DNA-binding transcription factor activity --- BP 6355 regulation of transcription, DNA-templated
Mb_M_chr12g15720	551.054	-1.11949	0.14165	-7.90321	2.71817e-15	3.92069e-13	Mb_P_chr12g15830	Vitvi12g02006	XP_010658023.1 transcription factor TCP8	TCP domain-containing protein --- Transcription factor TCP22 --- transcription factor TCP8	BP 2000112 regulation of cellular macromolecule biosynthetic process --- MF 3700 DNA-binding transcription factor activity --- CC 5634 nucleus --- BP 6355 regulation of transcription, DNA-templated --- MF 43565 sequence-specific DNA binding
Mb_M_chr10g08580	140.475	-1.12332	0.32039	-3.50609	0.000454746	0.0046745	Mb_P_chr10g09720	Vitvi10g00618	XP_002269267.1 probable WRKY transcription factor 65	WRKY domain-containing protein	BP 2000112 regulation of cellular macromolecule biosynthetic process --- MF 43565 sequence-specific DNA binding --- CC 5634 nucleus --- MF 3700 DNA-binding transcription factor activity --- BP 6355 regulation of transcription, DNA-templated --- MF 1067 transcription regulatory region nucleic acid binding --- MF 3690 double-stranded DNA binding
Mb_M_chr07g08350	237.283	-1.12431	0.275697	-4.07808	4.54096e-05	0.000707026	Mb_P_chr07g08160	Vitvi07g00668	XP_002270391.2PREDICTED: uncharacterized protein LOC100260103	0	0
Mb_M_chr01g15000	472.48	-1.1253	0.173314	-6.49287	8.4217e-11	5.52157e-09	Mb_P_chr01g15190	Vitvi01g01492	XP_002273614.1 protein indeterminate-domain 5, chloroplastic	protein indeterminate-domain 5, chloroplastic-like isoform X1 --- protein indeterminate-domain 5, chloroplastic --- Protein indeterminate-domain 4 --- C2H2-type domain-containing protein --- Zinc finger protein MAGPIE --- Nucleic acid binding protein, putative	MF 46872 metal ion binding --- BP 2000112 regulation of cellular macromolecule biosynthetic process --- CC 5634 nucleus --- BP 6355 regulation of transcription, DNA-templated --- MF 3700 DNA-binding transcription factor activity --- CC 16021 integral component of membrane
Mb_M_chr07g16800	709.745	-1.12593	0.199299	-5.64945	1.60965e-08	7.01081e-07	Mb_P_chr07g17210	Vitvi07g04549	CAN82747.1hypothetical protein VITISV_026523	0	0
Mb_M_chr03g04450	217.811	-1.12806	0.254084	-4.43973	9.0071e-06	0.000179843	Mb_P_chr03g04620	Vitvi03g01483	XP_019074377.1 SNF1-related protein kinase regulatory subunit gamma-1-like	Glucose-1-phosphate adenylyltransferase	BP 19252 starch biosynthetic process --- MF 8878 glucose-1-phosphate adenylyltransferase activity --- CC 9507 chloroplast --- BP 5978 glycogen biosynthetic process --- MF 5524 ATP binding
Mb_M_chr07g16790	3751.9	-1.12866	0.179476	-6.28862	3.20295e-10	1.90592e-08	Mb_P_chr07g17200	Vitvi07g04548	XP_019073895.1PREDICTED: uncharacterized protein LOC104878320	Cell wall integrity/stress response component-like protein --- Mediator of RNA polymerase II transcription --- arginine/serine-rich protein PNISR-like	CC 16021 integral component of membrane
Mb_M_chr18g08180	132.389	-1.13188	0.261767	-4.32399	1.53235e-05	0.000281061	Mb_P_chr18g08160	Vitvi18g00694	XP_003634432.1 putative pumilio homolog 8, chloroplastic isoform X1	Pumilio --- PUM-HD domain-containing protein --- Putative armadillo-like helical, pumilio, RNA binding domain-containing protein --- Translational repressor MPT5/PUF4 and related RNA-binding proteins (Puf superfamily)	BP 6417 regulation of translation --- MF 3723 RNA binding --- CC 5737 cytoplasm --- CC 43231 intracellular membrane-bounded organelle --- CC 16021 integral component of membrane
Mb_M_chr08g14390	272.835	-1.13195	0.258062	-4.38634	1.15274e-05	0.00022205	Mb_P_chr08g14840	Vitvi08g01537	XP_034694482.1leucine-rich repeat receptor-like protein kinase PXC1	leucine-rich repeat receptor-like protein kinase PXC1 --- Protein kinase domain-containing protein --- Leucine-rich repeat transmembrane protein --- probable leucine-rich repeat receptor-like protein kinase At1g68400 --- Leucine-rich repeat-containing protein	MF 4672 protein kinase activity --- BP 6468 protein phosphorylation --- CC 16021 integral component of membrane --- CC 5886 plasma membrane --- MF 5524 ATP binding --- BP 9834 plant-type secondary cell wall biogenesis --- BP 50832 defense response to fungus --- MF 4888 transmembrane signaling receptor activity --- BP 7178 transmembrane receptor protein serine/threonine kinase signaling pathway
Mb_M_chr10g14770	149.891	-1.13456	0.329636	-3.44186	0.000577719	0.00563347	NA	Vitvi10g01219	XP_010645963.1 probable potassium transporter 13 isoform X1	Potassium transporter	MF 15079 potassium ion transmembrane transporter activity --- BP 71805 potassium ion transmembrane transport --- CC 5886 plasma membrane --- CC 16021 integral component of membrane
Mb_M_chr19g06260	630.523	-1.13603	0.167493	-6.78254	1.18082e-11	9.09837e-10	Mb_P_chr19g06580	Vitvi02g04377	CAN73086.1hypothetical protein VITISV_042035	NopRA1 domain-containing protein --- Npa1 domain-containing protein --- Nucleolar pre-ribosomal-associated protein 1	BP 466 maturation of 5.8S rRNA from tricistronic rRNA transcript (SSU-rRNA, 5.8S rRNA, LSU-rRNA) --- CC 5730 nucleolus --- BP 463 maturation of LSU-rRNA from tricistronic rRNA transcript (SSU-rRNA, 5.8S rRNA, LSU-rRNA) --- CC 16021 integral component of membrane
Mb_M_chr01g09390	236.802	-1.13821	0.209013	-5.44563	5.16218e-08	1.95927e-06	NA	Vitvi01g00777	XP_019075890.1 RNA-binding protein 25 isoform X2	methyl-CpG-binding domain-containing protein 9-like isoform X2 --- Methyl-CpG-binding domain-containing protein 9 --- methyl-CpG-binding domain-containing protein 9-like	BP 16570 histone modification --- CC 5634 nucleus --- MF 3677 DNA binding --- BP 6325 chromatin organization --- MF 46872 metal ion binding --- MF 44318 L-aspartate:fumarate oxidoreductase activity --- MF 8734 L-aspartate oxidase activity --- MF 4402 histone acetyltransferase activity --- BP 10346 shoot axis formation --- BP 48573 photoperiodism, flowering --- MF 42393 histone binding --- BP 1763…
Mb_M_chr12g01360	234.978	-1.13981	0.22753	-5.00948	5.45768e-07	1.58713e-05	Mb_P_chr12g01360	Vitvi12g00121	XP_002278037.1 heat stress transcription factor A-4b	heat stress transcription factor A-4b-like --- HSF domain class transcription factor	BP 2000112 regulation of cellular macromolecule biosynthetic process --- MF 43565 sequence-specific DNA binding --- CC 5634 nucleus --- MF 3700 DNA-binding transcription factor activity --- BP 6355 regulation of transcription, DNA-templated --- MF 8168 methyltransferase activity --- MF 1067 transcription regulatory region nucleic acid binding --- MF 3690 double-stranded DNA binding --- BP 34605 c…
Mb_M_chr14g18400	236.233	-1.14103	0.194067	-5.87957	4.11345e-09	2.03193e-07	Mb_P_chr14g18810	Vitvi14g01730	XP_010660886.1 polyribonucleotide nucleotidyltransferase 2, mitochondrial	Polynucleotide phosphorylase 1 --- Polyribonucleotide nucleotidyltransferase --- Serine hydroxymethyltransferase	MF 4654 polyribonucleotide nucleotidyltransferase activity --- BP 6402 mRNA catabolic process --- CC 5829 cytosol --- CC 5739 mitochondrion --- MF 3723 RNA binding --- MF 175 3'-5'-exoribonuclease activity --- CC 16021 integral component of membrane --- BP 6396 RNA processing --- BP 957 mitochondrial RNA catabolic process --- MF 15112 nitrate transmembrane transporter activity --- MF 4372 glycine…
Mb_M_chr09g00660	133.838	-1.1414	0.294443	-3.87649	0.000105976	0.00141328	Mb_P_chr09g00640	Vitvi09g04016	---NA---	0	0
Mb_M_chr18g27190	67.8334	-1.14417	0.348976	-3.27866	0.00104301	0.00916001	Mb_P_chr18g27330	Vitvi18g02238	XP_002275897.1 pentatricopeptide repeat-containing protein At1g71460, chloroplastic	pentatricopeptide repeat-containing protein At1g71460, chloroplastic --- Structure-specific endonuclease subunit SLX1 --- Putative tetratricopeptide-like helical domain-containing protein	BP 9451 RNA modification --- MF 3723 RNA binding --- CC 43231 intracellular membrane-bounded organelle --- MF 4519 endonuclease activity --- BP 90305 nucleic acid phosphodiester bond hydrolysis
Mb_M_chr05g11300	190.634	-1.14697	0.246571	-4.65169	3.29222e-06	7.48534e-05	Mb_P_chr05g10680	Vitvi05g00939	XP_010650217.1 probable leucine-rich repeat receptor-like protein kinase At2g33170	probable leucine-rich repeat receptor-like protein kinase At2g33170 --- probable leucine-rich repeat receptor-like protein kinase At5g63930 --- BRASSINOSTEROID INSENSITIVE 1 --- Protein kinase domain-containing protein	MF 4672 protein kinase activity --- BP 6468 protein phosphorylation --- CC 16021 integral component of membrane --- CC 5886 plasma membrane --- MF 5524 ATP binding --- BP 50832 defense response to fungus --- MF 32440 2-alkenal reductase [NAD(P)+] activity --- BP 9755 hormone-mediated signaling pathway --- BP 165 MAPK cascade --- BP 6955 immune response
Mb_M_chr14g01600	110	-1.14712	0.299987	-3.82389	0.000131363	0.00167977	Mb_P_chr14g01560	Vitvi14g00112	XP_010659686.2 pentatricopeptide repeat-containing protein At5g16420, mitochondrial isoform X1	pentatricopeptide repeat-containing protein At5g16420, mitochondrial --- Tetratricopeptide-like helical domain containing protein	MF 16668 oxidoreductase activity, acting on a sulfur group of donors, NAD(P) as acceptor --- BP 106004 tRNA (guanine-N7)-methylation --- MF 8176 tRNA (guanine-N7-)-methyltransferase activity --- MF 4553 hydrolase activity, hydrolyzing O-glycosyl compounds --- BP 5975 carbohydrate metabolic process
Mb_M_chr16g15840	120.437	-1.14816	0.278967	-4.11577	3.85893e-05	0.000616813	Mb_P_chr16g15190	Vitvi16g01326	XP_002270121.1 uncharacterized calcium-binding protein At1g02270	Transcriptional effector CCR4-related protein --- Putative endonuclease/exonuclease/phosphatase, EF-hand domain pair --- EF-Hand 1, calcium-binding site protein --- Carbon catabolite repressor protein, putative --- Calcium-binding endonuclease/exonuclease/phosphatase family --- Endo/exonuclease/phosphatase domain-containing protein --- Calcium ion binding protein --- Parvalbumin	MF 5509 calcium ion binding --- BP 90503 RNA phosphodiester bond hydrolysis, exonucleolytic --- CC 16021 integral component of membrane --- MF 175 3'-5'-exoribonuclease activity --- MF 4519 endonuclease activity
Mb_M_chr06g04560	176.078	-1.15377	0.230768	-4.9997	5.74191e-07	1.65643e-05	Mb_P_chr06g04610	Vitvi06g04124	RVW65944.1BTB/POZ domain-containing protein	0	0
Mb_M_chr14g15550	221.575	-1.15899	0.238101	-4.86764	1.12939e-06	2.98576e-05	Mb_P_chr14g15730	Vitvi14g01487	XP_010660698.1 zinc finger protein CONSTANS-LIKE 14 isoform X1	zinc finger protein CONSTANS-LIKE 14-like --- CCT domain-containing protein --- COL domain class transcription factor	MF 8270 zinc ion binding --- CC 5634 nucleus
Mb_M_chr06g05080	102.604	-1.15919	0.301534	-3.84432	0.000120889	0.00157488	Mb_P_chr06g05110	Vitvi06g00409	XP_010651064.1 ABC transporter B family member 20 isoform X1	Multidrug resistance 6 --- ABC transporter B family member 20	MF 140359 ABC-type transporter activity --- BP 55085 transmembrane transport --- CC 16021 integral component of membrane --- CC 31226 intrinsic component of plasma membrane --- MF 5524 ATP binding
Mb_M_chr07g03070	409.806	-1.16293	0.202898	-5.73158	9.94994e-09	4.56482e-07	Mb_P_chr07g03150	Vitvi07g00248	XP_002269127.1 protein TRANSPORT INHIBITOR RESPONSE 1	Protein TRANSPORT INHIBITOR RESPONSE 1 --- F-box/RNI-like superfamily protein isoform 1 --- F-box domain-containing protein --- Putative F-box domain, leucine-rich repeat domain, L domain-containing protein	BP 9734 auxin-activated signaling pathway --- CC 19005 SCF ubiquitin ligase complex --- MF 822 inositol hexakisphosphate binding --- MF 38198 auxin receptor activity --- MF 10011 auxin binding --- BP 31146 SCF-dependent proteasomal ubiquitin-dependent protein catabolic process --- BP 10152 pollen maturation --- BP 10311 lateral root formation --- BP 48443 stamen development --- BP 16036 cellular …
Mb_M_chr18g01740	89.9462	-1.1644	0.308587	-3.77332	0.000161091	0.00197583	Mb_P_chr18g01740	Vitvi18g00145	XP_002284799.1 pentatricopeptide repeat-containing protein At2g33680	Pentatricopeptide repeat-containing protein --- Dynein light chain, type 1/2 --- Tetratricopeptide-like helical domain containing protein --- Tetratricopeptide repeat-like superfamily protein --- PPR containing plant-like protein --- Structure-specific endonuclease subunit SLX1	BP 9451 RNA modification --- MF 3723 RNA binding --- CC 43231 intracellular membrane-bounded organelle --- MF 8270 zinc ion binding --- CC 30286 dynein complex --- MF 9982 pseudouridine synthase activity --- MF 4519 endonuclease activity --- CC 5840 ribosome --- BP 7017 microtubule-based process --- MF 3735 structural constituent of ribosome --- BP 90305 nucleic acid phosphodiester bond hydrolysi…
Mb_M_chr04g06370	352.961	-1.16495	0.17185	-6.77887	1.21116e-11	9.29245e-10	Mb_P_chr04g06680	Vitvi04g00521	RVW54199.1hypothetical protein CK203_090529	0	0
Mb_M_chr17g10850	253.369	-1.16681	0.222674	-5.23998	1.60596e-07	5.48027e-06	Mb_P_chr17g11180	Vitvi17g00929	XP_002277287.1 probable serine/threonine-protein kinase WNK3	probable serine/threonine-protein kinase WNK3 isoform X1 --- Non-specific serine/threonine protein kinase --- Putative serine/threonine-protein kinase WNK1	MF 106310 protein serine kinase activity --- BP 6468 protein phosphorylation --- CC 5737 cytoplasm --- MF 4712 protein serine/threonine/tyrosine kinase activity --- MF 4674 protein serine/threonine kinase activity --- MF 5524 ATP binding --- BP 35556 intracellular signal transduction
Mb_M_chr04g08400	1543.69	-1.16759	0.16502	-7.07544	1.48973e-12	1.33366e-10	NA	Vitvi04g00747	XP_010648844.1 probable sarcosine oxidase	Sarcosine oxidase --- DAO domain-containing protein	MF 8115 sarcosine oxidase activity --- BP 46653 tetrahydrofolate metabolic process
Mb_M_chr09g02280	129.806	-1.1719	0.350549	-3.34303	0.000828681	0.00758778	Mb_P_chr09g02270	Vitvi09g00193	RVX16916.1Beta-fructofuranosidase, insoluble isoenzyme CWINV1	beta-fructofuranosidase, insoluble isoenzyme CWINV1-like --- Cell wall invertase --- Putative beta-fructofuranosidase --- Glycoside hydrolase --- Beta-fructofuranosidase	MF 4553 hydrolase activity, hydrolyzing O-glycosyl compounds --- BP 5975 carbohydrate metabolic process --- CC 16021 integral component of membrane
Mb_M_chr14g00420	153.068	-1.17275	0.24137	-4.85872	1.18147e-06	3.10523e-05	Mb_P_chr14g00350	Vitvi15g04653	XP_010659764.1 transcription factor PIF3 isoform X1	Transcription factor PIF3 --- Basic helix-loop-helix transcription factor --- Phytochrome interacting factor 3 --- BHLH domain-containing protein --- HLH domain-containing protein	MF 46983 protein dimerization activity --- BP 2000112 regulation of cellular macromolecule biosynthetic process --- CC 5634 nucleus --- BP 6355 regulation of transcription, DNA-templated --- MF 3700 DNA-binding transcription factor activity --- CC 16021 integral component of membrane
Mb_M_chr12g07360	1055.02	-1.1738	0.185009	-6.34458	2.23026e-10	1.37241e-08	Mb_P_chr12g07780	Vitvi12g00622	XP_002277219.1 G-type lectin S-receptor-like serine/threonine-protein kinase At2g19130	Receptor-like serine/threonine-protein kinase --- Resistance protein (Fragment)	MF 30246 carbohydrate binding --- BP 16310 phosphorylation --- MF 16301 kinase activity
Mb_M_chr16g09060	191.232	-1.1746	0.213608	-5.49887	3.82233e-08	1.49819e-06	Mb_P_chr16g08620	Vitvi16g00832	XP_010662380.1 pentatricopeptide repeat-containing protein At5g62370	Pentatricopeptide repeat-containing protein --- Tetratricopeptide repeat-like superfamily protein putative isoform 1 --- NAC domain-containing protein 7-like --- UBA domain-containing protein --- PPC domain-containing protein --- RRM domain-containing protein	CC 16021 integral component of membrane --- MF 3723 RNA binding
Mb_M_chr19g07630	132.712	-1.17635	0.253534	-4.63981	3.4873e-06	7.85951e-05	Mb_P_chr19g07930	Vitvi19g00614	XP_002276368.2 probable serine/threonine-protein kinase WNK11	probable serine/threonine-protein kinase WNK11 --- Putative serine/threonine-protein kinase WNK2 --- Protein kinase domain-containing protein --- ATP binding protein, putative	MF 4672 protein kinase activity --- BP 6468 protein phosphorylation --- CC 5737 cytoplasm --- MF 5524 ATP binding --- BP 35556 intracellular signal transduction
Mb_M_chr17g10630	90.3451	-1.17803	0.298944	-3.94062	8.12704e-05	0.00115106	Mb_P_chr17g10990	Vitvi17g00904	XP_010663103.1 ferric reduction oxidase 8, mitochondrial	Non-specific serine/threonine protein kinase --- Legume lectin domain protein --- Brassinosteroid insensitive 1-associated receptor kinase 1 --- Carbohydrate binding protein, putative	MF 30246 carbohydrate binding --- BP 6468 protein phosphorylation --- CC 5886 plasma membrane --- MF 4672 protein kinase activity --- BP 2229 defense response to oomycetes --- CC 16021 integral component of membrane --- CC 5680 anaphase-promoting complex --- BP 42742 defense response to bacterium --- MF 5524 ATP binding --- BP 7178 transmembrane receptor protein serine/threonine kinase signaling …
Mb_M_chr07g05030	149.463	-1.1817	0.272149	-4.34213	1.4111e-05	0.000263649	Mb_P_chr07g05080	Vitvi07g02221	XP_002275699.1PREDICTED: uncharacterized protein LOC100253802	0	0
Mb_M_chr13g05260	638.374	-1.18234	0.174559	-6.7733	1.25875e-11	9.61662e-10	Mb_P_chr13g05300	Vitvi13g02013	XP_002281465.1PREDICTED: uncharacterized protein LOC100256408	WAS/WASL-interacting protein family member 2, putative isoform 1 --- H/ACA ribonucleoprotein complex non-core subunit NAF1-like --- Homeobox protein OTX1-like --- G-box-binding factor --- 3-phosphoshikimate 1-carboxyvinyltransferase	MF 3677 DNA binding --- CC 16021 integral component of membrane --- MF 16740 transferase activity
Mb_M_chr14g00610	238.51	-1.18252	0.243293	-4.86046	1.17115e-06	3.0826e-05	Mb_P_chr14g00600	Vitvi14g00040	XP_019080773.1 glucan endo-1,3-beta-glucosidase 12	X8 domain-containing protein --- rho GTPase-activating protein gacK isoform X1 --- Glucan endo-1,3-beta-D-glucosidase --- Histidine kinase 2/3/4 --- Hydrolase, hydrolyzing O-glycosyl compounds, putative --- O-Glycosyl hydrolases family 17 protein --- (1->3)-beta-glucan endohydrolase --- actin cytoskeleton-regulatory complex protein pan1 --- Glycoside hydrolase	MF 42973 glucan endo-1,3-beta-D-glucosidase activity --- BP 5975 carbohydrate metabolic process --- CC 46658 anchored component of plasma membrane --- BP 32774 RNA biosynthetic process --- CC 16021 integral component of membrane --- MF 3899 DNA-directed 5'-3' RNA polymerase activity --- BP 16310 phosphorylation --- MF 4386 helicase activity --- MF 16301 kinase activity
Mb_M_chr07g19680	919.589	-1.18331	0.141384	-8.36948	5.78711e-17	1.07569e-14	Mb_P_chr07g20170	Vitvi15g04491	XP_010647353.1PREDICTED: uncharacterized protein LOC100262782	DUF4228 domain-containing protein (Fragment) --- Amino-acid acetyltransferase-like	BP 9620 response to fungus --- MF 16740 transferase activity
Mb_M_chr06g07360	59.1654	-1.18632	0.364545	-3.25423	0.001137	0.00978989	Mb_P_chr06g07170	Vitvi06g00576	XP_002281090.1 proliferating cell nuclear antigen	Proliferating cell nuclear antigen	MF 30337 DNA polymerase processivity factor activity --- BP 6275 regulation of DNA replication --- CC 5634 nucleus --- BP 50790 regulation of catalytic activity --- CC 44796 DNA polymerase processivity factor complex --- BP 6260 DNA replication --- MF 3677 DNA binding --- BP 19985 translesion synthesis --- BP 22616 DNA strand elongation --- BP 6298 mismatch repair
Mb_M_chr18g25320	85.8974	-1.18656	0.296771	-3.99823	6.38173e-05	0.000941593	Mb_P_chr18g25630	NA	NA	TMV resistance protein N --- TIR domain-containing protein --- TIR-NBS type disease resistance protein	MF 3953 NAD+ nucleosidase activity --- BP 7165 signal transduction --- MF 4709 MAP kinase kinase kinase activity
Mb_M_chr08g11810	80.3524	-1.18827	0.336928	-3.52678	0.000420644	0.00438901	Mb_P_chr08g12180	Vitvi08g01333	XP_010654192.1 protein NRT1/ PTR FAMILY 8.1	Putative peptide-transporting ATPase --- Proton-dependent oligopeptide transporter family --- H+/oligopeptide symporter --- Peptide transporter	BP 6857 oligopeptide transport --- MF 22857 transmembrane transporter activity --- CC 16021 integral component of membrane --- BP 55085 transmembrane transport --- MF 16787 hydrolase activity --- BP 6817 phosphate ion transport --- BP 50896 response to stimulus --- BP 6812 cation transport
Mb_M_chr10g00350	82.2801	-1.19055	0.315952	-3.76813	0.000164476	0.00200983	Mb_P_chr10g00350	Vitvi10g00028	XP_010655354.1 pentatricopeptide repeat-containing protein At4g21170 isoform X1	Pentatricopeptide repeat-containing protein --- Tumor suppressor candidate, putative isoform 1 --- Tetratricopeptide repeat-like superfamily protein, putative	CC 16021 integral component of membrane
Mb_M_chr11g05760	309.026	-1.19336	0.185666	-6.42746	1.29754e-10	8.26663e-09	Mb_P_chr11g05690	Vitvi11g01444	XP_002285295.1 actin-related protein 6	Actin-related protein 6 --- Putative Actin family, folylpolyglutamate synthetase	BP 6338 chromatin remodeling --- CC 5634 nucleus --- MF 31491 nucleosome binding --- MF 4326 tetrahydrofolylpolyglutamate synthase activity --- MF 16715 oxidoreductase activity, acting on paired donors, with incorporation or reduction of molecular oxygen, reduced ascorbate as one donor, and incorporation of one atom of oxygen --- CC 1904949 ATPase complex --- BP 71824 protein-DNA complex subunit …
Mb_M_chr18g01120	115.972	-1.19348	0.265616	-4.49325	7.01459e-06	0.000145038	Mb_P_chr18g01140	Vitvi18g02488	XP_010663967.1 protein NLP4	Niemann-Pick C1 protein-like isoform X1 --- Plant regulator RWP-RK family protein, putative --- RWP-RK domain-containing protein	BP 2000112 regulation of cellular macromolecule biosynthetic process --- MF 3700 DNA-binding transcription factor activity --- CC 5856 cytoskeleton --- BP 6355 regulation of transcription, DNA-templated
Mb_M_chr18g00860	169.745	-1.19599	0.283844	-4.21356	2.51377e-05	0.000430421	Mb_P_chr18g00870	Vitvi18g00071	XP_002272859.2 glutamate receptor 3.3	Glutamate receptor --- PBPe domain-containing protein	MF 15276 ligand-gated ion channel activity --- BP 34220 ion transmembrane transport --- CC 16021 integral component of membrane --- BP 9864 induced systemic resistance, jasmonic acid mediated signaling pathway --- CC 5886 plasma membrane --- MF 38023 signaling receptor activity --- BP 7186 G protein-coupled receptor signaling pathway --- BP 9630 gravitropism --- BP 71230 cellular response to amin…
Mb_M_chr14g08040	102.31	-1.19888	0.301941	-3.97057	7.16998e-05	0.00103255	Mb_P_chr14g07460	Vitvi14g00637	XP_010660211.1 pentatricopeptide repeat-containing protein At1g08610	Pentatricopeptide repeat-containing protein --- Tetratricopeptide-like helical domain containing protein	NA
Mb_M_chr16g14320	312.433	-1.19901	0.239102	-5.01464	5.31333e-07	1.54765e-05	Mb_P_chr16g13760	Vitvi16g01222	XP_010662575.1PREDICTED: uncharacterized protein LOC100263793	DnaJ subfamily B member like --- DNAJ heat shock N-terminal domain-containing protein, putative isoform 1 --- meiotically up-regulated gene 184 protein --- J domain-containing protein --- LRR receptor-like serine/threonine-protein kinase GSO1-like --- Terminal organelle assembly protein --- Curved DNA-binding protein --- Chaperone protein dnaJ 49	MF 3677 DNA binding --- BP 16310 phosphorylation --- MF 16301 kinase activity
Mb_M_chr07g19180	300.868	-1.20502	0.187863	-6.41436	1.41412e-10	8.97764e-09	Mb_P_chr07g19670	Vitvi07g03056	XP_034692462.1homeobox-leucine zipper protein HAT22 isoform X2	Homeobox-leucine zipper protein HAT22 --- Homeobox domain-containing protein --- HD domain class transcription factor	MF 981 DNA-binding transcription factor activity, RNA polymerase II-specific --- BP 6357 regulation of transcription by RNA polymerase II --- CC 5634 nucleus --- BP 2000112 regulation of cellular macromolecule biosynthetic process --- MF 43565 sequence-specific DNA binding
Mb_M_chr17g11430	171.04	-1.20502	0.220757	-5.45861	4.7987e-08	1.83306e-06	Mb_P_chr17g11760	Vitvi17g00986	XP_010663057.1 pentatricopeptide repeat-containing protein At5g50280, chloroplastic	pentatricopeptide repeat-containing protein At5g50280, chloroplastic --- Tetratricopeptide-like helical domain containing protein	CC 9507 chloroplast
Mb_M_chr17g08590	463.498	-1.2051	0.221857	-5.43189	5.57595e-08	2.09011e-06	Mb_P_chr17g08920	Vitvi17g00713	XP_002280826.1 exocyst complex component EXO70B1	Exocyst subunit Exo70 family protein (Fragment)	CC 145 exocyst --- BP 6887 exocytosis --- BP 15031 protein transport --- CC 70062 extracellular exosome --- CC 5829 cytosol --- BP 52542 defense response by callose deposition --- BP 1903553 positive regulation of extracellular exosome assembly --- CC 5886 plasma membrane --- BP 1903533 regulation of protein targeting --- CC 16021 integral component of membrane --- BP 6955 immune response
Mb_M_chr09g06680	74.315	-1.20591	0.338128	-3.56642	0.000361887	0.00385173	NA	Vitvi09g00574	XP_019077932.1 pentatricopeptide repeat-containing protein At1g52620	Pentatricopeptide repeat-containing protein --- Tetratricopeptide-like helical domain containing protein --- PPR containing plant-like protein --- Structure-specific endonuclease subunit SLX1 --- Signal peptidase I	MF 1990825 sequence-specific mRNA binding --- BP 963 mitochondrial RNA processing --- CC 5739 mitochondrion --- BP 32981 mitochondrial respiratory chain complex I assembly --- BP 8380 RNA splicing --- MF 4252 serine-type endopeptidase activity --- CC 16021 integral component of membrane --- BP 34622 protein-containing complex assembly --- MF 4519 endonuclease activity --- BP 6465 signal peptide p…
Mb_M_chr01g08100	92.1666	-1.20717	0.333038	-3.62471	0.000289291	0.00319798	Mb_P_chr01g08160	Vitvi01g00659	XP_002272555.2PREDICTED: uncharacterized protein LOC100264922	ARM REPEAT PROTEIN INTERACTING WITH ABF2 --- Copper amine oxidase family protein isoform 1 --- Armadillo/beta-catenin repeat family protein --- Armadillo repeat only 4 --- Coatomer beta subunit --- Armadillo-type fold	BP 7166 cell surface receptor signaling pathway --- MF 52596 phenethylamine:oxygen oxidoreductase (deaminating) activity --- MF 52593 tryptamine:oxygen oxidoreductase (deaminating) activity --- MF 52594 aminoacetone:oxygen oxidoreductase(deaminating) activity --- MF 52595 aliphatic-amine oxidase activity --- MF 8131 primary amine oxidase activity
Mb_M_chr08g16440	365.814	-1.21007	0.219678	-5.50837	3.62162e-08	1.43197e-06	Mb_P_chr08g16930	Vitvi08g02333	XP_002277173.1 glucan endo-1,3-beta-glucosidase, basic isoform-like	(1->3)-beta-glucan endohydrolase --- Glucan endo-1,3-beta-D-glucosidase --- Beta-1,3-glucanase 3 --- Putative beta-1,3-glucanase --- Endoglucanase 4 --- Chitin-binding type-1 domain-containing protein	MF 42973 glucan endo-1,3-beta-D-glucosidase activity --- BP 5975 carbohydrate metabolic process --- CC 46658 anchored component of plasma membrane --- BP 6952 defense response --- BP 9607 response to biotic stimulus --- CC 16021 integral component of membrane
Mb_M_chr04g00490	80.561	-1.21721	0.313453	-3.88323	0.00010308	0.00138386	Mb_P_chr04g00560	Vitvi04g00037	XP_010648293.1 pentatricopeptide repeat-containing protein At3g62890	Pentatricopeptide repeat-containing protein --- DYW domain containing protein	MF 8270 zinc ion binding --- MF 16787 hydrolase activity
Mb_M_chr08g15570	1315.94	-1.21784	0.145673	-8.36008	6.26745e-17	1.15308e-14	Mb_P_chr08g16030	Vitvi08g01645	XP_002272687.3 protein SMG7	DNA/RNA-binding domain --- Telomerase activating protein Est1 --- Tetratricopeptide-like helical	BP 19222 regulation of metabolic process --- MF 70034 telomerase RNA binding --- CC 5697 telomerase holoenzyme complex --- MF 42162 telomeric DNA binding --- CC 932 P-body --- BP 6401 RNA catabolic process --- BP 16071 mRNA metabolic process --- MF 16787 hydrolase activity --- CC 16021 integral component of membrane --- BP 48519 negative regulation of biological process --- BP 90306 meiotic spind…
Mb_M_chr15g13540	244.627	-1.22175	0.266961	-4.57653	4.72756e-06	0.00010245	Mb_P_chr15g13570	Vitvi15g01019	XP_002280494.1 arabinogalactan peptide 20	Arabinogalactan peptide, AGP --- Arabinogalactan-protein	CC 16021 integral component of membrane
Mb_M_chr14g14740	2068.06	-1.22205	0.155962	-7.83555	4.6678e-15	6.32785e-13	Mb_P_chr14g14860	Vitvi14g02946	KAE8021793.1hypothetical protein FH972_007655	Transcription factor like --- UDP-glucoronosyl/UDP-glucosyl transferase family protein --- Basic helix-loop-helix (BHLH) DNA-bindingsuperfamily protein --- Putative transcription factor bHLH family	BP 2000112 regulation of cellular macromolecule biosynthetic process --- MF 976 transcription cis-regulatory region binding --- CC 5634 nucleus --- BP 6355 regulation of transcription, DNA-templated --- MF 46983 protein dimerization activity --- MF 16740 transferase activity
Mb_M_chr19g08690	1264.35	-1.22225	0.134405	-9.09377	9.56624e-20	2.57432e-17	Mb_P_chr19g08860	Vitvi19g00703	XP_002266660.1 WEB family protein At5g55860	Weak chloroplast movement under blue light protein --- DUF827 domain-containing protein (Fragment) --- Nodulin homeobox	BP 9903 chloroplast avoidance movement --- CC 5829 cytosol --- MF 3677 DNA binding --- BP 9904 chloroplast accumulation movement --- CC 5634 nucleus
Mb_M_chr10g00290	339.571	-1.22348	0.201111	-6.0836	1.17513e-09	6.34356e-08	Mb_P_chr10g00300	Vitvi10g01607	XP_002267815.1 probable serine/threonine-protein kinase WNK4	Non-specific serine/threonine protein kinase	MF 4672 protein kinase activity --- BP 6468 protein phosphorylation --- CC 5737 cytoplasm --- MF 5524 ATP binding --- BP 35556 intracellular signal transduction
Mb_M_chr12g01500	71.041	-1.22976	0.327054	-3.76012	0.000169835	0.00205926	Mb_P_chr12g01690	Vitvi12g00144	XP_002277494.1 pentatricopeptide repeat-containing protein At2g41080	Pentatricopeptide repeat-containing protein --- Putative tetratricopeptide-like helical domain, DYW domain-containing protein --- Structure-specific endonuclease subunit SLX1 --- Peptidase --- Protein kinase domain-containing protein	MF 8270 zinc ion binding --- BP 9451 RNA modification --- CC 43231 intracellular membrane-bounded organelle --- MF 3723 RNA binding --- MF 4672 protein kinase activity --- BP 6468 protein phosphorylation --- MF 5524 ATP binding --- MF 4519 endonuclease activity --- BP 90305 nucleic acid phosphodiester bond hydrolysis
Mb_M_chr08g18340	123.661	-1.23521	0.261524	-4.72313	2.3224e-06	5.54609e-05	Mb_P_chr08g18920	Vitvi08g01858	XP_010653819.1 putative pentatricopeptide repeat-containing protein At3g13770, mitochondrial	putative pentatricopeptide repeat-containing protein At3g13770, mitochondrial --- Putative tetratricopeptide-like helical domain, DYW domain-containing protein --- Structure-specific endonuclease subunit SLX1 --- Glycoside hydrolase --- BHLH domain-containing protein	MF 8270 zinc ion binding --- BP 9451 RNA modification --- CC 43231 intracellular membrane-bounded organelle --- MF 3723 RNA binding --- MF 4650 polygalacturonase activity --- CC 5737 cytoplasm --- CC 16021 integral component of membrane --- BP 5975 carbohydrate metabolic process --- MF 46983 protein dimerization activity --- MF 16811 hydrolase activity, acting on carbon-nitrogen (but not peptide)…
Mb_M_chr09g05420	828.905	-1.23748	0.197661	-6.26063	3.8342e-10	2.22285e-08	Mb_P_chr09g05140	Vitvi09g04139	XP_034695149.1probable disease resistance protein At1g61300	F-box/kelch-repeat protein At1g80440 --- Kelch repeat type 1 --- Galactose oxidase/kelch repeat superfamily protein --- F-box domain-containing protein --- F-box domain containing protein	BP 80037 negative regulation of cytokinin-activated signaling pathway --- BP 2000762 regulation of phenylpropanoid metabolic process
Mb_M_chr02g04620	146.875	-1.24175	0.362089	-3.42941	0.000604905	0.00585895	Mb_P_chr02g04430	Vitvi02g00374	XP_002283375.1 plant UBX domain-containing protein 8	Plant UBX domain-containing protein 8	CC 16021 integral component of membrane
Mb_M_chr01g12760	6679.5	-1.24297	0.156541	-7.9402	2.01862e-15	2.93999e-13	Mb_P_chr01g12790	Vitvi01g01169	XP_002263612.1PREDICTED: uncharacterized protein LOC100256507	probable GMP synthase [glutamine-hydrolyzing] --- Methyladenine glycosylase --- Putative Glutamine amidotransferase	MF 43733 DNA-3-methylbase glycosylase activity --- BP 6284 base-excision repair --- MF 16740 transferase activity --- BP 6541 glutamine metabolic process
Mb_M_chr02g10150	268.097	-1.24425	0.222751	-5.58584	2.32579e-08	9.72945e-07	Mb_P_chr02g09940	Vitvi02g00724	XP_019080169.1 inositol-tetrakisphosphate 1-kinase 1	Inositol-tetrakisphosphate 1-kinase --- Inositol-tetrakisphosphate 1-kinase 1	MF 52726 inositol-1,3,4-trisphosphate 5-kinase activity --- BP 32957 inositol trisphosphate metabolic process --- MF 47325 inositol tetrakisphosphate 1-kinase activity --- MF 52725 inositol-1,3,4-trisphosphate 6-kinase activity --- MF 287 magnesium ion binding --- BP 16310 phosphorylation --- MF 5524 ATP binding --- BP 6020 inositol metabolic process
Mb_M_chr14g15000	608.412	-1.24651	0.155906	-7.99523	1.29337e-15	1.99311e-13	Mb_P_chr14g15120	Vitvi14g01436	XP_019080672.1 ATP-dependent DNA helicase At3g02060, chloroplastic	ATP-dependent DNA helicase At3g02060, chloroplastic --- DEAD/DEAH box helicase --- Transcription-repair-coupling factor	MF 4386 helicase activity --- BP 6281 DNA repair --- CC 9507 chloroplast --- MF 3677 DNA binding --- MF 5524 ATP binding --- CC 16020 membrane --- MF 16787 hydrolase activity --- BP 32508 DNA duplex unwinding --- MF 8094 ATP-dependent activity, acting on DNA --- MF 8289 lipid binding --- BP 33036 macromolecule localization --- BP 71702 organic substance transport --- BP 16192 vesicle-mediated tra…
Mb_M_chr05g10100	859.423	-1.24847	0.131357	-9.5044	2.01212e-21	6.04641e-19	Mb_P_chr05g09460	Vitvi05g00822	XP_002282069.1PREDICTED: uncharacterized protein LOC100247804	Bromo-adjacent domain protein, putative --- Cadherin EGF LAG seven-pass G-type receptor 2 --- DNA ligase B --- Serine/threonine-protein kinase	CC 5840 ribosome --- MF 3735 structural constituent of ribosome --- BP 6412 translation --- MF 3993 acid phosphatase activity --- CC 5737 cytoplasm --- MF 16874 ligase activity --- MF 16301 kinase activity --- BP 16311 dephosphorylation --- BP 16310 phosphorylation
Mb_M_chr07g22490	913.291	-1.24928	0.162548	-7.68562	1.52257e-14	1.83137e-12	Mb_P_chr07g23000	Vitvi07g01821	XP_002276354.2 probable inactive receptor kinase At5g10020	Inactive receptor kinase --- Protein kinase domain-containing protein	MF 4672 protein kinase activity --- BP 6468 protein phosphorylation --- CC 16021 integral component of membrane --- CC 5886 plasma membrane --- BP 50832 defense response to fungus --- MF 5524 ATP binding --- MF 106307 protein serine/threonine phosphatase activity --- MF 106306 protein serine/threonine phosphatase activity --- MF 42802 identical protein binding --- BP 6955 immune response --- MF 3…
Mb_M_chr17g07270	897.967	-1.2496	0.159684	-7.82545	5.05852e-15	6.80636e-13	Mb_P_chr17g07580	Vitvi17g00602	XP_002284930.2 probable arabinosyltransferase ARAD1	probable arabinosyltransferase ARAD1 --- Exostosin domain-containing protein --- Putative xylogalacturonan beta-1,3-xylosyltransferase --- Putative glucuronoxylan glucuronosyltransferase F8H-like protein --- Glucuronyl/N-acetylglucosaminyl transferase EXT2 --- Putative glycosyltransferase	BP 6486 protein glycosylation --- CC 139 Golgi membrane --- MF 16757 glycosyltransferase activity --- MF 4573 Glc3Man9GlcNAc2 oligosaccharide glucosidase activity --- CC 16021 integral component of membrane
Mb_M_chr05g13320	64.5651	-1.25146	0.352396	-3.5513	0.000383339	0.00405372	Mb_P_chr05g12720	Vitvi05g02077	XP_002270439.2 pentatricopeptide repeat-containing protein At1g04840	Pentatricopeptide repeat-containing protein --- PPR domain-containing protein/PPR_2 domain-containing protein/DYW_deaminase domain-containing protein (Fragment) --- Tetratricopeptide repeat-like superfamily protein isoform 1	MF 8270 zinc ion binding --- BP 9451 RNA modification --- CC 43231 intracellular membrane-bounded organelle --- MF 3723 RNA binding
Mb_M_chr02g07410	577.79	-1.2534	0.163086	-7.68553	1.52361e-14	1.83137e-12	Mb_P_chr02g07180	Vitvi02g01717	XP_002263193.1 homeobox-leucine zipper protein HAT4	homeobox-leucine zipper protein HAT4-like --- Homeobox domain-containing protein --- GroES-like zinc-binding alcohol dehydrogenase family protein --- Octamer-binding transcription factor	MF 981 DNA-binding transcription factor activity, RNA polymerase II-specific --- BP 6357 regulation of transcription by RNA polymerase II --- CC 5634 nucleus --- BP 2000112 regulation of cellular macromolecule biosynthetic process --- MF 43565 sequence-specific DNA binding --- CC 16021 integral component of membrane
Mb_M_chr12g16600	69.7414	-1.25437	0.333889	-3.75684	0.000172076	0.00207024	Mb_P_chr12g17140	Vitvi12g02736	XP_019079343.1 disease resistance protein At4g27190 isoform X1	Disease resistance protein --- NB-ARC domain-containing protein --- AAA domain-containing protein	MF 43531 ADP binding --- BP 6952 defense response --- CC 5634 nucleus --- BP 9620 response to fungus --- CC 16021 integral component of membrane --- MF 3677 DNA binding
Mb_M_chr05g13420	200.185	-1.26124	0.22117	-5.70257	1.18011e-08	5.31935e-07	Mb_P_chr05g12820	Vitvi05g01209	XP_034686794.1protein NO VEIN	Sacsin like --- DUF3883 domain-containing protein (Fragment) --- Histidine kinase-, DNA gyrase B-, and HSP90-like ATPase family protein --- CCHC-type domain-containing protein	BP 10305 leaf vascular tissue pattern formation --- CC 5634 nucleus --- MF 8270 zinc ion binding --- BP 9793 embryo development ending in seed dormancy --- MF 16301 kinase activity --- BP 48364 root development --- MF 3676 nucleic acid binding --- CC 16021 integral component of membrane --- BP 16310 phosphorylation
Mb_M_chr01g14340	150.455	-1.26225	0.25875	-4.87826	1.07024e-06	2.85029e-05	NA	Vitvi01g04356	CAN75387.1hypothetical protein VITISV_016219	putative pentatricopeptide repeat-containing protein At2g02150 --- Tetratricopeptide-like helical domain containing protein --- Tetratricopeptide repeat-like superfamily protein --- Structure-specific endonuclease subunit SLX1	CC 16021 integral component of membrane --- MF 4519 endonuclease activity --- BP 90305 nucleic acid phosphodiester bond hydrolysis
Mb_M_chr18g09560	54.0955	-1.26351	0.37846	-3.33856	0.000842124	0.00768396	Mb_P_chr18g09560	Vitvi18g02690	XP_002284646.1 BRI1 kinase inhibitor 1	BRI1 kinase inhibitor 1 --- Phosphatase 2C family protein isoform 1 --- BRIinase inhibitor 1 --- Ascorbate peroxidase	MF 19210 kinase inhibitor activity --- BP 43086 negative regulation of catalytic activity --- CC 5886 plasma membrane --- MF 16301 kinase activity --- BP 16310 phosphorylation --- MF 4601 peroxidase activity --- BP 98869 cellular oxidant detoxification
Mb_M_chr05g16880	548.856	-1.26501	0.249369	-5.07285	3.91901e-07	1.18956e-05	Mb_P_chr05g16470	Vitvi05g01500	XP_002266359.1 calmodulin-like protein 3	calmodulin-like protein 3 --- Calmodulin-like protein 5 --- Calmodulin-like protein 7 --- Calcium-binding protein CML --- Calcium-binding EF-hand --- EF hand calcium-binding family protein --- Calmodulin and related proteins (EF-Hand superfamily) --- EF-hand domain --- Calcium-binding EF-hand family protein --- Calcium-binding EF-hand protein	MF 5509 calcium ion binding --- CC 31303 integral component of endosome membrane
Mb_M_chr11g05320	92.531	-1.26677	0.301749	-4.1981	2.69162e-05	0.00045568	Mb_P_chr11g05280	Vitvi11g00449	XP_002285108.1 DEAD-box ATP-dependent RNA helicase 52C	RNA helicase	MF 3724 RNA helicase activity --- CC 5634 nucleus --- MF 16887 ATP hydrolysis activity --- CC 9507 chloroplast --- CC 16021 integral component of membrane --- MF 5524 ATP binding --- MF 3676 nucleic acid binding
Mb_M_chr11g07080	684.374	-1.26955	0.246855	-5.1429	2.70532e-07	8.51256e-06	Mb_P_chr11g06930	Vitvi11g00591	XP_002267448.1 probable protein phosphatase 2C 27 isoform X1	Protein-serine/threonine phosphatase	MF 4722 protein serine/threonine phosphatase activity --- BP 6470 protein dephosphorylation --- MF 46872 metal ion binding --- MF 3677 DNA binding
Mb_M_chr17g04260	210.196	-1.2718	0.236046	-5.38793	7.12745e-08	2.61727e-06	Mb_P_chr17g04350	Vitvi17g00329	XP_019082229.1 ethylene-responsive transcription factor ERF118	Ethylene-responsive transcription factor --- AP2/ERF domain-containing protein	BP 2000112 regulation of cellular macromolecule biosynthetic process --- MF 3700 DNA-binding transcription factor activity --- CC 5634 nucleus --- BP 6355 regulation of transcription, DNA-templated --- MF 3677 DNA binding --- BP 9873 ethylene-activated signaling pathway --- BP 6952 defense response
Mb_M_chr08g16240	159.086	-1.27211	0.282049	-4.51025	6.47513e-06	0.00013528	Mb_P_chr08g16710	Vitvi08g01685	CBI30073.3unnamed protein product, partial	0	0
Mb_M_chr11g11960	121.807	-1.2722	0.275688	-4.61465	3.93752e-06	8.72156e-05	NA	Vitvi11g01143	XP_002268213.1 protein CHLOROPLAST IMPORT APPARATUS 2 isoform X1	0	0
Mb_M_chr14g15430	64.1947	-1.27885	0.382159	-3.34637	0.000818758	0.00752023	NA	Vitvi14g02951	XP_010660691.1 protein NETWORKED 3A-like	pentatricopeptide repeat-containing protein At3g26782, mitochondrial --- Putative tetratricopeptide-like helical domain, DYW domain-containing protein --- Phosphoglycerate/bisphosphoglycerate mutase family protein --- Tetratricopeptide repeat (TPR)-like superfamily protein --- Structure-specific endonuclease subunit SLX1	MF 8270 zinc ion binding --- BP 90305 nucleic acid phosphodiester bond hydrolysis --- MF 4519 endonuclease activity
Mb_M_chr01g10180	2249.6	-1.27909	0.146778	-8.71445	2.92168e-18	6.27118e-16	Mb_P_chr01g10330	Vitvi01g00860	XP_002271160.1 probable galacturonosyltransferase-like 9	Hexosyltransferase	MF 16757 glycosyltransferase activity --- CC 5794 Golgi apparatus --- BP 45489 pectin biosynthetic process --- BP 71555 cell wall organization --- CC 16021 integral component of membrane --- CC 98588 bounding membrane of organelle
Mb_M_chr19g16100	63.5153	-1.27985	0.38004	-3.36768	0.000758039	0.00706693	Mb_P_chr19g16750	Vitvi19g01697	XP_010645124.1 putative disease resistance protein RGA4	Putative disease resistance RPP13-like protein 1 --- Gibberellin-regulated family protein --- NB-ARC domain, LRR domain containing protein --- NB-ARC domain-containing protein	MF 43531 ADP binding --- BP 6952 defense response --- MF 3724 RNA helicase activity --- MF 16787 hydrolase activity
Mb_M_chr14g15910	360.083	-1.28029	0.184299	-6.94681	3.73643e-12	3.09027e-10	Mb_P_chr14g16100	Vitvi14g01517	XP_002272024.1 ACT domain-containing protein ACR6 isoform X1	ACT domain repeat 6 --- Amino acid binding protein, putative --- [Protein-PII] uridylyltransferase --- Pentatricopeptide repeat-containing protein	MF 16779 nucleotidyltransferase activity --- CC 16021 integral component of membrane --- MF 140096 catalytic activity, acting on a protein
Mb_M_chr10g18440	428.319	-1.28333	0.168465	-7.61779	2.58049e-14	3.0017e-12	Mb_P_chr10g18110	Vitvi10g01533	XP_010655989.1 transcription factor DIVARICATA isoform X1	Transcription factor SRM --- Transcription factor DIVARICATA --- Duplicated homeodomain-like superfamily protein --- Myb-like protein J --- DNA binding protein, putative	BP 9751 response to salicylic acid --- MF 3677 DNA binding --- CC 5634 nucleus --- BP 9739 response to gibberellin --- MF 1067 transcription regulatory region nucleic acid binding --- BP 1905615 positive regulation of developmental vegetative growth --- BP 10116 positive regulation of abscisic acid biosynthetic process --- MF 3700 DNA-binding transcription factor activity --- BP 1901371 regulatio…
Mb_M_chr13g19580	354.644	-1.28454	0.173186	-7.41712	1.19693e-13	1.26203e-11	Mb_P_chr13g20120	Vitvi13g01779	RVX02848.1 Siroheme synthase	Urophorphyrin methylase 1 --- Tetrapyrrole methylase --- Siroheme synthase --- Putative uroporphyrinogen-III C-methyltransferase --- S-adenosyl-L-methionine-dependent uroporphyrinogen III methyltransferase --- Uroporphyrin-III C-methyltransferase / precorrin-2 dehydrogenase / sirohydrochlorin ferrochelatase --- Uroporphyrinogen-III C-methyltransferase	BP 19354 siroheme biosynthetic process --- MF 8168 methyltransferase activity --- CC 9507 chloroplast --- CC 16021 integral component of membrane --- BP 32259 methylation --- BP 1900058 regulation of sulfate assimilation --- BP 90352 regulation of nitrate assimilation --- BP 1902326 positive regulation of chlorophyll biosynthetic process --- BP 9416 response to light stimulus
Mb_M_chr12g00540	77.1474	-1.28471	0.341589	-3.76099	0.000169239	0.0020548	Mb_P_chr12g00490	Vitvi12g00038	XP_002283721.1 PLASMODESMATA CALLOSE-BINDING PROTEIN 2 isoform X1	Glucan endo-1,3-beta-glucosidase --- X8 domain-containing protein --- PLASMODESMATA CALLOSE-BINDING PROTEIN 3 --- A-agglutinin anchorage subunit-like isoform X2 --- glucan endo-1,3-beta-glucosidase 12-like isoform X1 --- Hydrolase, hydrolyzing O-glycosyl compounds --- major pollen allergen Ole e 10-like	CC 9506 plasmodesma --- MF 4553 hydrolase activity, hydrolyzing O-glycosyl compounds --- BP 5975 carbohydrate metabolic process --- BP 32774 RNA biosynthetic process --- CC 46658 anchored component of plasma membrane --- MF 3899 DNA-directed 5'-3' RNA polymerase activity --- CC 16021 integral component of membrane
Mb_M_chr10g05560	74.318	-1.28944	0.316903	-4.06889	4.72384e-05	0.000727956	Mb_P_chr10g05560	Vitvi10g01740	XP_002271412.2 protein TRANSPORT INHIBITOR RESPONSE 1	0	0
Mb_M_chr08g11870	488.241	-1.29123	0.288841	-4.47037	7.80826e-06	0.000159257	NA	Vitvi08g01337	XP_002278801.2 BAHD acyltransferase DCR	sulfoquinovosyl transferase SQD2 --- Sulfoquinovosyldiacylglycerol 2 --- Sulfoquinovosyltransferase --- Glycosyltransferase, putative --- Glycosyl transferase --- GDP-mannose-dependent alpha-mannosyltransferase	MF 16757 glycosyltransferase activity --- BP 46506 sulfolipid biosynthetic process --- BP 9247 glycolipid biosynthetic process
Mb_M_chr06g04550	316.519	-1.2949	0.196087	-6.60371	4.00987e-11	2.75946e-09	Mb_P_chr06g04600	Vitvi06g00375	XP_002281741.1 BTB/POZ domain-containing protein At5g60050	BTB/POZ domain-containing protein At5g60050 --- BTB domain-containing protein --- BTB/POZ domain-containing protein --- Putative BTB/POZ domain-containing protein-like (Fragment) --- Btbpoz domain-containing protein --- Putative chromatin remodeling & transcription regulator BTB-POZ family	BP 16567 protein ubiquitination
Mb_M_chr05g14500	118.914	-1.2957	0.274204	-4.72532	2.29757e-06	5.49406e-05	Mb_P_chr05g13980	Vitvi05g01300	XP_002263301.1 crocetin glucosyltransferase, chloroplastic	Glycosyltransferase --- Crocetin glucosyltransferase, chloroplastic --- Glucosyltransferase	MF 8194 UDP-glycosyltransferase activity --- BP 9718 anthocyanin-containing compound biosynthetic process --- MF 46527 glucosyltransferase activity
Mb_M_chr15g08330	304.093	-1.29578	0.1883	-6.88145	5.92472e-12	4.66475e-10	Mb_P_chr15g09060	Vitvi15g00639	XP_002275490.1 F-box protein At5g51380	F-box domain containing protein --- F-box/LRR-repeat protein, putative --- F-box domain-containing protein --- Leucine-rich repeat	BP 31146 SCF-dependent proteasomal ubiquitin-dependent protein catabolic process --- CC 19005 SCF ubiquitin ligase complex --- CC 16021 integral component of membrane --- BP 15031 protein transport
Mb_M_chr15g08410	506.693	-1.30087	0.17248	-7.54212	4.62376e-14	5.08332e-12	Mb_P_chr15g09120	Vitvi15g01472	XP_002278670.1 zinc finger protein ZAT4	Zinc finger protein ZAT9	BP 2000112 regulation of cellular macromolecule biosynthetic process --- BP 6355 regulation of transcription, DNA-templated
Mb_M_chr08g11210	177.936	-1.30208	0.249264	-5.22369	1.75396e-07	5.91101e-06	Mb_P_chr08g11520	Vitvi08g01282	XP_002272910.2 rop guanine nucleotide exchange factor 7	rop guanine nucleotide exchange factor 7-like --- PRONE domain-containing protein --- RHO guanyl-nucleotide exchange factor 7	MF 5085 guanyl-nucleotide exchange factor activity --- BP 50790 regulation of catalytic activity --- CC 5829 cytosol --- CC 5886 plasma membrane --- BP 9664 plant-type cell wall organization --- MF 8289 lipid binding
Mb_M_chr04g16240	80.6267	-1.30347	0.340153	-3.83202	0.000127097	0.00163917	Mb_P_chr04g17110	Vitvi04g04412	CAN76290.1hypothetical protein VITISV_007642	0	0
Mb_M_chr19g02870	1433.8	-1.30636	0.129771	-10.0667	7.75465e-24	2.97482e-21	Mb_P_chr19g02890	NA	NA	E1B protein, small T-antigen like --- Transmembrane protein --- ATP-dependent RNA helicase	CC 16021 integral component of membrane --- MF 4386 helicase activity
Mb_M_chr06g12350	356.149	-1.31564	0.199267	-6.60239	4.04581e-11	2.77361e-09	Mb_P_chr06g12050	Vitvi06g01133	XP_002266911.3 scarecrow-like protein 3	scarecrow-like protein 3 --- Transcription factor GRAS --- Scarecrow transcription factor family protein	BP 9739 response to gibberellin --- MF 3700 DNA-binding transcription factor activity --- CC 5634 nucleus --- MF 43565 sequence-specific DNA binding --- BP 2000112 regulation of cellular macromolecule biosynthetic process --- BP 6355 regulation of transcription, DNA-templated --- BP 9610 response to symbiotic fungus
Mb_M_chr08g04870	1667.81	-1.31564	0.15577	-8.44607	3.01268e-17	5.71775e-15	NA	Vitvi08g04123	XP_003632594.2 ferritin-4, chloroplastic-like	Ferritin	MF 4322 ferroxidase activity --- BP 6879 cellular iron ion homeostasis --- CC 9507 chloroplast --- MF 8199 ferric iron binding --- CC 16021 integral component of membrane --- MF 8198 ferrous iron binding --- BP 6826 iron ion transport --- MF 19904 protein domain specific binding --- MF 42802 identical protein binding --- BP 51238 sequestering of metal ion --- BP 51651 maintenance of location in c…
Mb_M_chr14g17160	2529.44	-1.31614	0.12316	-10.6864	1.17834e-26	5.31139e-24	Mb_P_chr14g17490	Vitvi14g01597	XP_003633791.1 delta-latroinsectotoxin-Lt1a	E3 ubiquitin-protein ligase mib1 --- serine/threonine-protein phosphatase 6 regulatory ankyrin repeat subunit B-like --- Kinase D-interacting substrate (Fragment) --- Tankyrase-2 --- Transmembrane protein	MF 16301 kinase activity --- BP 16310 phosphorylation --- CC 16021 integral component of membrane
Mb_M_chr13g07790	377.249	-1.31617	0.266798	-4.9332	8.08924e-07	2.2267e-05	Mb_P_chr13g07700	Vitvi13g00694	XP_002265877.1 zinc finger protein ZAT5	Zinc finger protein ZAT5 --- Cupredoxin superfamily protein --- Metal ion binding	MF 976 transcription cis-regulatory region binding
Mb_M_chr15g14700	330.257	-1.3171	0.290079	-4.5405	5.61205e-06	0.000119322	Mb_P_chr15g14760	Vitvi15g01117	XP_002274895.2PREDICTED: uncharacterized protein LOC100258456	DUF3741 domain-containing protein (Fragment) --- GPI-anchored adhesin-like protein, putative --- Formate--tetrahydrofolate ligase	MF 16874 ligase activity --- CC 16021 integral component of membrane --- MF 16740 transferase activity
Mb_M_chr04g00680	582.883	-1.32041	0.167848	-7.86666	3.64239e-15	5.13065e-13	Mb_P_chr04g00750	Vitvi04g00052	XP_010648311.1 protein EARLY FLOWERING 3	EARLY FLOWERING 3 --- Hydroxyproline-rich glycoprotein family protein --- Putative 3'-5' exonuclease	BP 2000028 regulation of photoperiodism, flowering --- MF 4527 exonuclease activity --- BP 6952 defense response --- BP 90305 nucleic acid phosphodiester bond hydrolysis
Mb_M_chr11g01180	90.1705	-1.32106	0.299208	-4.41518	1.00925e-05	0.000198871	Mb_P_chr11g01150	Vitvi11g00088	RVX05373.1Pentatricopeptide repeat-containing protein	Pentatricopeptide repeat-containing protein --- DYW domain containing protein --- Putative tetratricopeptide-like helical domain, DYW domain-containing protein	MF 8270 zinc ion binding --- BP 140547 acquisition of seed longevity --- CC 5840 ribosome --- BP 10214 seed coat development --- CC 5737 cytoplasm --- MF 3735 structural constituent of ribosome --- BP 6412 translation
Mb_M_chr05g15030	73.4059	-1.32964	0.321662	-4.13365	3.57054e-05	0.000576097	Mb_P_chr05g14500	Vitvi05g01343	XP_002265846.1 probably inactive leucine-rich repeat receptor-like protein kinase At3g28040	probably inactive leucine-rich repeat receptor-like protein kinase At3g28040 --- Protein kinase domain-containing protein	MF 4672 protein kinase activity --- BP 6468 protein phosphorylation --- CC 5886 plasma membrane --- CC 16021 integral component of membrane --- BP 50832 defense response to fungus --- MF 5524 ATP binding --- CC 5840 ribosome --- MF 33612 receptor serine/threonine kinase binding --- BP 6955 immune response --- MF 32440 2-alkenal reductase [NAD(P)+] activity --- MF 3735 structural constituent of ri…
Mb_M_chr16g12490	717.217	-1.33695	0.148374	-9.01066	2.04813e-19	4.85891e-17	Mb_P_chr16g11910	Vitvi16g01094	XP_002272986.1 probable receptor-like protein kinase At5g24010	Protein kinase domain-containing protein --- ATP binding protein, putative --- Concanavalin A-like lectin/glucanase, subgroup	MF 4674 protein serine/threonine kinase activity --- BP 6468 protein phosphorylation --- CC 16021 integral component of membrane --- CC 5886 plasma membrane --- MF 5524 ATP binding --- BP 18212 peptidyl-tyrosine modification --- MF 4715 non-membrane spanning protein tyrosine kinase activity --- MF 30246 carbohydrate binding
Mb_M_chr01g03770	119.099	-1.34336	0.337977	-3.97471	7.04641e-05	0.00102046	Mb_P_chr01g03750	Vitvi01g00288	XP_002282578.1 zinc finger protein CONSTANS-LIKE 16	Zinc finger protein CONSTANS-LIKE 16 --- Constans-like protein 5 --- Zinc finger protein CONSTANS --- B box-type domain-containing protein	MF 8270 zinc ion binding --- CC 5634 nucleus --- BP 2000112 regulation of cellular macromolecule biosynthetic process --- BP 6355 regulation of transcription, DNA-templated
Mb_M_chr10g17240	76.1036	-1.34492	0.34155	-3.9377	8.22652e-05	0.00116242	Mb_P_chr10g16930	Vitvi10g02029	XP_019078103.1 thioredoxin X, chloroplastic-like	Thioredoxin X, chloroplastic	NA
Mb_M_chr07g05000	282.022	-1.34607	0.271283	-4.96186	6.98202e-07	1.95439e-05	Mb_P_chr07g05050	Vitvi07g00400	XP_002275599.1PREDICTED: uncharacterized protein LOC100264117	Heat shock protein DnaJ with tetratricopeptide repeat isoform 1 --- Tetratricopeptide repeat protein like --- N-terminal acetyltransferase A, auxiliary subunit --- Tetratricopeptide-like helical --- J domain-containing protein	MF 16740 transferase activity
Mb_M_chr12g16960	110.743	-1.35121	0.365245	-3.69946	0.000216059	0.00248916	Mb_P_chr12g17340	Vitvi12g04631	RVX05807.1DNA (cytosine-5)-methyltransferase 1A	DNA (Cytosine-5)-methyltransferase 1B	MF 8168 methyltransferase activity --- BP 32259 methylation
Mb_M_chr15g13820	3683.13	-1.35178	0.126259	-10.7064	9.50311e-27	4.39336e-24	Mb_P_chr15g13880	Vitvi15g01049	XP_002279227.1 delta(8)-fatty-acid desaturase	Cytochrome b5 heme-binding domain-containing protein --- Delta(8)-fatty-acid desaturase --- Fatty acid desaturase, putative	BP 6629 lipid metabolic process --- MF 16491 oxidoreductase activity --- CC 16021 integral component of membrane
Mb_M_chr01g02260	145.734	-1.35434	0.359253	-3.76988	0.000163328	0.00199783	Mb_P_chr01g02160	Vitvi01g00156	XP_010648584.1 pentatricopeptide repeat-containing protein At2g35130 isoform X1	Pentatricopeptide repeat-containing protein --- Tetratricopeptide repeat (TPR)-like superfamily protein --- Putative tetratricopeptide-like helical domain, pentacotripeptide-repeat region of PROPR --- Structure-specific endonuclease subunit SLX1	BP 10239 chloroplast mRNA processing --- CC 9507 chloroplast --- MF 3729 mRNA binding --- CC 5839 proteasome core complex --- MF 4519 endonuclease activity --- BP 51603 proteolysis involved in cellular protein catabolic process --- CC 5634 nucleus --- CC 16021 integral component of membrane --- BP 43632 modification-dependent macromolecule catabolic process --- BP 90305 nucleic acid phosphodieste…
Mb_M_chr19g00940	155.143	-1.35701	0.240677	-5.63832	1.71722e-08	7.42479e-07	Mb_P_chr19g00940	Vitvi19g00071	XP_002283379.1PREDICTED: uncharacterized protein LOC100267416	Craniofacial development protein --- Heat stress transcription factor a-4b --- DNA polymerase zeta subunit --- SAP domain-containing protein	BP 44260 cellular macromolecule metabolic process --- BP 6807 nitrogen compound metabolic process --- BP 44238 primary metabolic process
Mb_M_chr16g09030	81.4441	-1.35955	0.351629	-3.86645	0.000110432	0.00146081	Mb_P_chr16g08590	Vitvi16g00826	XP_019081802.1PREDICTED: uncharacterized protein LOC100266895 isoform X2	Proline-rich receptor-like protein kinase --- Ribonuclease H-like domain containing protein	MF 16301 kinase activity --- BP 16310 phosphorylation
Mb_M_chr08g08100	226.463	-1.3668	0.227896	-5.99745	2.00435e-09	1.03253e-07	Mb_P_chr08g08240	Vitvi08g01033	XP_002281486.1 auxin response factor 18	Auxin response factor	BP 9734 auxin-activated signaling pathway --- CC 5634 nucleus --- MF 3677 DNA binding --- MF 16787 hydrolase activity --- CC 16021 integral component of membrane --- BP 2000112 regulation of cellular macromolecule biosynthetic process --- BP 6355 regulation of transcription, DNA-templated
Mb_M_chr06g04890	69.0009	-1.36925	0.357439	-3.83072	0.000127771	0.00164669	Mb_P_chr06g04920	Vitvi06g04134	---NA---	0	0
Mb_M_chr14g08740	1071.04	-1.3705	0.175809	-7.79539	6.42098e-15	8.34148e-13	Mb_P_chr14g08010	Vitvi14g00742	XP_002263468.1PREDICTED: uncharacterized protein LOC100263054	Vacuolar protein sorting-associated protein 62 --- Putative ubiquitin-protein ligase --- Pentatricopeptide repeat-containing protein	MF 16874 ligase activity --- CC 16021 integral component of membrane
Mb_M_chr06g16730	277.571	-1.37191	0.188662	-7.27178	3.5477e-13	3.4736e-11	Mb_P_chr06g16670	Vitvi06g01532	XP_010651863.1PREDICTED: uncharacterized protein At5g41620	Momilactone A synthase --- DNA double-strand break repair Rad50 ATPase	NA
Mb_M_chr18g10440	67.8598	-1.37516	0.34002	-4.04435	5.24685e-05	0.000792966	NA	Vitvi18g02712	XP_003634362.2 cytochrome P450 CYP82D47	xanthotoxin 5-hydroxylase CYP82C4-like --- Cytochrome P450, family 82, subfamily C, polypeptide 4 --- Cytochrome P450, E-class, group I	MF 16705 oxidoreductase activity, acting on paired donors, with incorporation or reduction of molecular oxygen --- BP 98542 defense response to other organism --- CC 16021 integral component of membrane --- MF 4497 monooxygenase activity --- MF 5506 iron ion binding --- MF 20037 heme binding --- BP 19438 aromatic compound biosynthetic process --- BP 1901362 organic cyclic compound biosynthetic pr…
Mb_M_chr10g02540	75.0346	-1.37556	0.351526	-3.9131	9.11205e-05	0.00125412	Mb_P_chr10g02940	Vitvi10g04096	CBI25734.3unnamed protein product, partial	0	0
Mb_M_chr07g08690	50.0201	-1.38412	0.423026	-3.27196	0.00106805	0.0093254	Mb_P_chr07g08430	Vitvi07g00701	XP_002269187.1 pentatricopeptide repeat-containing protein At1g32415, mitochondrial	Pentatricopeptide repeat-containing protein --- Tetratricopeptide-like helical domain containing protein --- Structure-specific endonuclease subunit SLX1	BP 31930 mitochondria-nucleus signaling pathway --- MF 16868 intramolecular transferase activity, phosphotransferases --- CC 5739 mitochondrion --- BP 1905392 plant organ morphogenesis --- CC 16021 integral component of membrane --- MF 3924 GTPase activity --- MF 5525 GTP binding --- MF 4519 endonuclease activity --- BP 5975 carbohydrate metabolic process --- BP 90305 nucleic acid phosphodiester …
Mb_M_chr10g05550	331.396	-1.38589	0.204123	-6.78947	1.12543e-11	8.70881e-10	Mb_P_chr10g05540	Vitvi10g00359	RVW46341.1Vacuolar protein 8	Vacuolar protein 8 --- Armadillo --- Armadillo/beta-catenin repeat family protein --- Vesicle-associated protein 4-2-like --- Importin subunit alpha-2	NA
Mb_M_chr01g18210	154.273	-1.39272	0.264595	-5.26359	1.4127e-07	4.86088e-06	Mb_P_chr01g18860	Vitvi01g01798	XP_002268562.1PREDICTED: uncharacterized protein LOC100267772	DUF761 domain-containing protein (Fragment) --- phosphopantothenoylcysteine decarboxylase subunit SIS2-like --- P-loop containing nucleoside triphosphate hydrolases superfamily protein isoform 1 --- Transcription elongation factor	MF 3746 translation elongation factor activity --- BP 6414 translational elongation --- MF 16787 hydrolase activity
Mb_M_chr18g13590	975.674	-1.39499	0.226229	-6.16628	6.9915e-10	3.90269e-08	NA	Vitvi18g02812	XP_003634392.1PREDICTED: uncharacterized protein LOC100249003	Putative TFIIB zinc-binding protein --- Splicing factor, proline- and glutamine-rich --- Centrosomal protein --- Sec-independent protein translocase protein TATC	NA
Mb_M_chr15g15230	69.5009	-1.40054	0.343729	-4.07454	4.61055e-05	0.000713493	Mb_P_chr15g15260	Vitvi15g01146	XP_010661762.2 pentatricopeptide repeat-containing protein At5g16860	Pentatricopeptide repeat-containing protein --- PPR domain-containing protein/PPR_2 domain-containing protein/PPR_3 domain-containing protein/DYW_deaminase domain-containing protein --- Putative tetratricopeptide-like helical domain, DYW domain-containing protein --- Tetratricopeptide repeat (TPR)-like superfamily protein isoform 2 --- Structure-specific endonuclease subunit SLX1 --- C2H2-type do…	MF 8270 zinc ion binding --- BP 9451 RNA modification --- CC 43231 intracellular membrane-bounded organelle --- MF 3723 RNA binding --- MF 4519 endonuclease activity --- BP 90305 nucleic acid phosphodiester bond hydrolysis
Mb_M_chr04g18920	106.768	-1.40197	0.370999	-3.7789	0.000157524	0.00194	Mb_P_chr04g19640	Vitvi04g01748	XP_019074869.1 protein PIN-LIKES 3-like	Auxin efflux carrier --- Putative membrane transport protein	BP 80162 intracellular auxin transport --- CC 16021 integral component of membrane --- BP 9734 auxin-activated signaling pathway --- BP 55085 transmembrane transport
Mb_M_chr17g07260	146.719	-1.40534	0.28778	-4.88339	1.04275e-06	2.78943e-05	Mb_P_chr17g07570	Vitvi17g04163	---NA---	0	0
Mb_M_chr10g16460	552.136	-1.40853	0.176312	-7.98882	1.36235e-15	2.08163e-13	Mb_P_chr10g16490	Vitvi10g01384	RVW78728.1 Chaperone protein dnaJ C76, chloroplastic	J domain-containing protein --- Electron transport complex rnfB --- chaperone protein dnaJ C76, chloroplastic	CC 9507 chloroplast --- MF 3723 RNA binding --- CC 16021 integral component of membrane
Mb_M_chr13g10060	173.501	-1.40859	0.277782	-5.07086	3.96029e-07	1.19605e-05	Mb_P_chr13g10000	Vitvi13g00859	XP_034704420.1organelle RRM domain-containing protein 1, chloroplastic-like	RRM domain-containing protein LOC107850492 --- Nucleotide-binding, alpha-beta plait LOC107850492 --- RNA binding protein LOC107850492	BP 16554 cytidine to uridine editing --- MF 3723 RNA binding --- CC 5739 mitochondrion --- BP 80156 mitochondrial mRNA modification --- BP 6397 mRNA processing
Mb_M_chr10g02550	357.657	-1.41078	0.179766	-7.84789	4.23083e-15	5.89962e-13	Mb_P_chr10g02950	Vitvi10g00219	XP_002265377.2 zinc finger protein CONSTANS-LIKE 9	zinc finger protein CONSTANS-LIKE 9-like --- Transcription factor, putative	MF 8270 zinc ion binding --- CC 5634 nucleus --- CC 16021 integral component of membrane
Mb_M_chr02g03080	340.315	-1.41399	0.182638	-7.74205	9.78291e-15	1.23347e-12	Mb_P_chr02g02980	Vitvi02g00251	CBI34609.3unnamed protein product, partial	0	0
Mb_M_chr10g05140	494.577	-1.41439	0.194141	-7.28538	3.20772e-13	3.17775e-11	Mb_P_chr10g05290	Vitvi00g04501	RVW76130.1G-type lectin S-receptor-like serine/threonine-protein kinase SD1-29	Receptor-like serine/threonine-protein kinase --- G-type lectin S-receptor-like serine/threonine-protein kinase (Fragment)	NA
Mb_M_chr10g02730	103.801	-1.41732	0.308122	-4.59985	4.228e-06	9.28512e-05	NA	Vitvi10g00231	XP_002267938.1 microtubule-associated protein 70-5	microtubule-associated protein 70-5 isoform X1 --- Microtubule-associated proteins 70-5 --- Microtubule-associated protein like --- Microtubule-associated protein 70 --- Microtubule-associated protein 70-5 --- Myosin II heavy chain-like protein	MF 8017 microtubule binding --- BP 7010 cytoskeleton organization --- BP 10051 xylem and phloem pattern formation --- BP 9832 plant-type cell wall biogenesis
Mb_M_chr18g16750	305.012	-1.4211	0.269179	-5.27938	1.29625e-07	4.52987e-06	Mb_P_chr18g16790	NA	NA	Laccase	MF 52716 hydroquinone:oxygen oxidoreductase activity --- BP 46274 lignin catabolic process --- CC 48046 apoplast --- MF 5507 copper ion binding --- CC 16021 integral component of membrane
Mb_M_chr19g02470	206.138	-1.42206	0.250528	-5.67626	1.37672e-08	6.06903e-07	Mb_P_chr19g02460	Vitvi19g01784	XP_002285146.1 ethylene-responsive transcription factor 4	Ethylene-responsive transcription factor 4 --- Ethylene-responsive element binding protein 1 --- Ethylene response factor --- C-repeat binding factor 12 --- AP2/ERF domain-containing protein --- AP2 domain-containing protein	BP 2000112 regulation of cellular macromolecule biosynthetic process --- MF 3700 DNA-binding transcription factor activity --- CC 5634 nucleus --- BP 6355 regulation of transcription, DNA-templated --- MF 3677 DNA binding --- BP 6952 defense response
Mb_M_chr06g08410	64.6545	-1.42264	0.356144	-3.99456	6.48138e-05	0.000951623	Mb_P_chr06g08200	Vitvi06g00665	XP_002277229.1 protein PMR5	Trichome birefringence --- Putative PMR5 domain, PC-Esterase, trichome birefringence-like family --- PC-Esterase domain-containing protein/PMR5N domain-containing protein --- PMR5N domain-containing protein (Fragment)	MF 16413 O-acetyltransferase activity --- CC 5794 Golgi apparatus --- CC 16021 integral component of membrane
Mb_M_chr09g00650	427.057	-1.42264	0.250214	-5.6857	1.30276e-08	5.78543e-07	Mb_P_chr09g00630	Vitvi09g00049	XP_010654393.1 dnaJ homolog subfamily B member 6-A isoform X2	Chaperone DnaJ-domain containing protein isoform 1 --- J domain-containing protein --- Chaperone protein DnaJ	NA
Mb_M_chr09g08730	259.75	-1.42696	0.24374	-5.85442	4.78665e-09	2.31998e-07	Mb_P_chr09g08790	Vitvi09g00793	XP_010654858.1 F-box/LRR-repeat protein 14	F-box/LRR-repeat protein 14 --- RNI-like superfamily protein isoform 1 --- LRR domain containing protein --- Leucine-rich repeat, cysteine-containing subtype --- Putative leucine-rich repeat domain, L domain-containing protein --- F-box domain-containing protein	BP 31146 SCF-dependent proteasomal ubiquitin-dependent protein catabolic process --- CC 19005 SCF ubiquitin ligase complex --- BP 50896 response to stimulus --- BP 2376 immune system process --- BP 44419 biological process involved in interspecies interaction between organisms
Mb_M_chr02g05240	152.022	-1.43362	0.237285	-6.04176	1.52439e-09	8.10761e-08	Mb_P_chr02g04980	Vitvi02g00421	XP_002282409.1 transcription factor TCP9	Cucumisin --- Subtilisin protease --- Subtilase	MF 4252 serine-type endopeptidase activity --- BP 6508 proteolysis --- MF 4421 hydroxymethylglutaryl-CoA synthase activity --- BP 10142 farnesyl diphosphate biosynthetic process, mevalonate pathway --- BP 6084 acetyl-CoA metabolic process
Mb_M_chr16g12260	198.852	-1.43388	0.288921	-4.96286	6.94633e-07	1.94778e-05	Mb_P_chr16g11670	Vitvi16g01074	XP_002272322.1PREDICTED: uncharacterized protein LOC100264629	Hydroxyproline-rich glycoprotein family protein --- mucin-2	NA
Mb_M_chr02g14210	111.11	-1.43389	0.371775	-3.85686	0.000114851	0.0015104	Mb_P_chr02g13830	Vitvi02g04353	RVW93772.1Methanol O-anthraniloyltransferase	Methanol O-anthraniloyltransferase --- Benzyl alcohol O-benzoyltransferase --- HXXXD-type acyl-transferase family protein	MF 16747 acyltransferase activity, transferring groups other than amino-acyl groups --- CC 16021 integral component of membrane
Mb_M_chr14g16310	57.2222	-1.43683	0.394981	-3.63773	0.000275053	0.00306881	Mb_P_chr14g16500	Vitvi14g01552	XP_002273811.3 cytochrome P450 94B3	Cytochrome P450, E-class, group I	MF 16705 oxidoreductase activity, acting on paired donors, with incorporation or reduction of molecular oxygen --- CC 16021 integral component of membrane --- BP 33075 isoquinoline alkaloid biosynthetic process --- MF 4497 monooxygenase activity --- MF 5506 iron ion binding --- MF 20037 heme binding
Mb_M_chr07g05450	224.317	-1.44091	0.239849	-6.00758	1.88315e-09	9.81304e-08	Mb_P_chr07g05510	Vitvi07g04102	CAN63926.1hypothetical protein VITISV_042340	0	0
Mb_M_chr10g04630	194.768	-1.4431	0.219223	-6.58278	4.61724e-11	3.14147e-09	Mb_P_chr10g04820	Vitvi10g04225	CAN76854.1hypothetical protein VITISV_006002	Pro-resilin	MF 70300 phosphatidic acid binding
Mb_M_chr01g06350	139.485	-1.44322	0.315922	-4.56828	4.9175e-06	0.00010631	Mb_P_chr01g06350	Vitvi01g01995	XP_010651276.1 two-component response regulator ORR21 isoform X1	0	0
Mb_M_chr19g11110	1480.01	-1.44923	0.230224	-6.29488	3.07641e-10	1.83668e-08	Mb_P_chr19g11440	NA	NA	Glutathione transferase	MF 4364 glutathione transferase activity --- BP 6749 glutathione metabolic process --- CC 5737 cytoplasm --- MF 4462 lactoylglutathione lyase activity --- MF 4601 peroxidase activity --- BP 9734 auxin-activated signaling pathway --- BP 98869 cellular oxidant detoxification
Mb_M_chr03g09350	1285.84	-1.45085	0.15026	-9.6556	4.65406e-22	1.47215e-19	Mb_P_chr03g09560	Vitvi03g00735	XP_002274843.1PREDICTED: uncharacterized protein LOC100254836	Formin-like protein 18 --- NADPH oxidase	NA
Mb_M_chr08g04830	392.377	-1.4545	0.259341	-5.60846	2.04135e-08	8.60714e-07	NA	Vitvi08g00761	XP_002268054.3 ferritin-4, chloroplastic	Ferritin --- Ferritin-2, chloroplastic	MF 4322 ferroxidase activity --- BP 6879 cellular iron ion homeostasis --- CC 9507 chloroplast --- MF 8199 ferric iron binding --- MF 8198 ferrous iron binding --- CC 16021 integral component of membrane --- BP 6826 iron ion transport --- MF 19904 protein domain specific binding --- MF 42802 identical protein binding --- BP 51238 sequestering of metal ion --- BP 51651 maintenance of location in c…
Mb_M_chr06g05990	194.931	-1.46085	0.294195	-4.9656	6.84905e-07	1.9265e-05	Mb_P_chr06g05760	Vitvi06g00460	RVW65933.1Protein TRM32	0	0
Mb_M_chr16g16030	84.7084	-1.46865	0.308706	-4.75743	1.96069e-06	4.84263e-05	Mb_P_chr16g15400	Vitvi16g01340	XP_003634174.1 two-component response regulator-like APRR5 isoform X1	0	0
Mb_M_chr02g09570	912.826	-1.47051	0.207226	-7.09619	1.28243e-12	1.16192e-10	Mb_P_chr02g09320	Vitvi02g00673	XP_002280894.2 NAC domain-containing protein 86	NAC domain-containing protein --- NAM domain-containing protein --- Transcription factor, putative	BP 2000112 regulation of cellular macromolecule biosynthetic process --- MF 3677 DNA binding --- BP 6355 regulation of transcription, DNA-templated
Mb_M_chr11g10800	82.5656	-1.47763	0.307625	-4.80334	1.56042e-06	3.99549e-05	Mb_P_chr11g10710	Vitvi11g04271	XP_019078481.1PREDICTED: LOW QUALITY PROTEIN: uncharacterized protein LOC100265440	Translation initiation factor eIF-2B subunit epsilon --- Nucleotidyl transferase	MF 16779 nucleotidyltransferase activity --- CC 5851 eukaryotic translation initiation factor 2B complex --- BP 6413 translational initiation --- MF 3743 translation initiation factor activity --- BP 50790 regulation of catalytic activity --- MF 31369 translation initiation factor binding --- MF 5085 guanyl-nucleotide exchange factor activity
Mb_M_chr08g15280	101.131	-1.48051	0.294617	-5.02522	5.02861e-07	1.47424e-05	Mb_P_chr08g15740	Vitvi08g02299	CBI30147.3unnamed protein product, partial	Pentatricopeptide repeat-containing protein --- Putative tetratricopeptide-like helical domain, DYW domain-containing protein	MF 8270 zinc ion binding --- BP 16556 mRNA modification --- CC 9507 chloroplast --- MF 4519 endonuclease activity --- BP 90305 nucleic acid phosphodiester bond hydrolysis --- MF 3723 RNA binding
Mb_M_chr18g25630	52.6025	-1.48238	0.4418	-3.35532	0.000792744	0.00734867	NA	NA	NA	Nematode resistance-like protein --- Disease resistance protein (TIR-NBS-LRR class) --- TMV resistance protein N --- TIR domain-containing protein --- ADP-ribosyl cyclase/cyclic ADP-ribose hydrolase --- NB-ARC domain-containing protein	MF 3953 NAD+ nucleosidase activity --- BP 6952 defense response --- MF 43531 ADP binding --- BP 7165 signal transduction --- MF 5524 ATP binding
Mb_M_chr01g02150	93.3187	-1.48327	0.317843	-4.66668	3.061e-06	7.03055e-05	NA	Vitvi01g04037	XP_034679700.1uncharacterized protein LOC117909719	0	0
Mb_M_chr08g15830	176.915	-1.48453	0.297149	-4.99591	5.85605e-07	1.68367e-05	Mb_P_chr08g16300	Vitvi08g01668	XP_003632735.1PREDICTED: uncharacterized protein At5g39865	Glutaredoxin domain-containing protein --- Thioredoxin-like fold	MF 97573 glutathione oxidoreductase activity --- MF 8794 arsenate reductase (glutaredoxin) activity
Mb_M_chr16g15850	3022.57	-1.48547	0.128968	-11.5182	1.06869e-30	6.64432e-28	Mb_P_chr16g15200	Vitvi16g01327	XP_010662939.1 NAC domain-containing protein 91	NAC domain-containing protein --- Putative transcription factor NAM family	BP 2000112 regulation of cellular macromolecule biosynthetic process --- MF 3677 DNA binding --- CC 16021 integral component of membrane --- BP 6355 regulation of transcription, DNA-templated --- MF 16787 hydrolase activity
Mb_M_chr11g10570	58.1178	-1.48688	0.379969	-3.91317	9.10912e-05	0.00125412	Mb_P_chr11g10570	NA	NA	0	0
Mb_M_chr17g02080	172.95	-1.4887	0.280128	-5.31436	1.0703e-07	3.80623e-06	Mb_P_chr17g02110	Vitvi17g00165	XP_002283080.1 mitogen-activated protein kinase kinase 9	Protein kinase domain-containing protein --- Protein kinase, ATP binding site-containing protein	MF 4674 protein serine/threonine kinase activity --- BP 6468 protein phosphorylation --- CC 5737 cytoplasm --- MF 5524 ATP binding --- BP 18209 peptidyl-serine modification --- BP 165 MAPK cascade --- MF 4708 MAP kinase kinase activity
Mb_M_chr13g20240	310.581	-1.48923	0.316576	-4.70418	2.54887e-06	6.01938e-05	Mb_P_chr13g21010	Vitvi13g01823	XP_002268178.1 homeobox-leucine zipper protein HOX11	homeobox-leucine zipper protein HOX11-like --- Homeobox domain-containing protein --- Octamer-binding transcription factor	MF 981 DNA-binding transcription factor activity, RNA polymerase II-specific --- BP 6357 regulation of transcription by RNA polymerase II --- CC 5634 nucleus --- BP 2000112 regulation of cellular macromolecule biosynthetic process --- MF 43565 sequence-specific DNA binding
Mb_M_chr19g02060	2336.91	-1.49067	0.106364	-14.0148	1.26557e-44	1.90152e-41	Mb_P_chr19g02050	Vitvi19g00164	XP_002285236.1PREDICTED: uncharacterized protein LOC100257151	Serine/arginine repetitive matrix protein --- Putative serine/threonine-protein kinase	MF 16301 kinase activity --- BP 16310 phosphorylation
Mb_M_chr14g17220	453.348	-1.49158	0.193649	-7.70248	1.33448e-14	1.64799e-12	Mb_P_chr14g17560	Vitvi14g01604	XP_002270874.1 F-box protein SKIP14	F-box protein SKIP14 --- Putative Signal recognition particle subunit srp72 --- Ribonuclease inhibitor --- F-box domain-containing protein --- F-box domain	CC 5737 cytoplasm
Mb_M_chr11g01290	46.6183	-1.50494	0.46103	-3.26431	0.00109731	0.00953013	NA	Vitvi11g00096	RVW44087.1Cytochrome P450 72A15	Cytochrome P --- Cytochrome P450, E-class, group I	MF 16705 oxidoreductase activity, acting on paired donors, with incorporation or reduction of molecular oxygen --- BP 33075 isoquinoline alkaloid biosynthetic process --- CC 16021 integral component of membrane --- MF 4497 monooxygenase activity --- MF 5506 iron ion binding --- MF 20037 heme binding
Mb_M_chr08g14550	79.9105	-1.50676	0.347777	-4.33254	1.47397e-05	0.000273693	Mb_P_chr08g14990	Vitvi08g01550	XP_002277923.1 pentatricopeptide repeat-containing protein At5g03800	Pentatricopeptide repeat-containing protein --- DYW domain containing protein	MF 8270 zinc ion binding --- BP 9793 embryo development ending in seed dormancy
Mb_M_chr08g17520	126.426	-1.51855	0.298773	-5.08262	3.72265e-07	1.13762e-05	Mb_P_chr08g18080	Vitvi08g01781	XP_002281091.1 protein ROOT PRIMORDIUM DEFECTIVE 1	PORR domain-containing protein --- protein WHAT'S THIS FACTOR 9, mitochondrial --- protein ROOT PRIMORDIUM DEFECTIVE 1 --- Plant organelle RNA recognition domain --- Ubiquitin carboxyl-terminal hydrolase family protein	MF 3723 RNA binding --- MF 16787 hydrolase activity
Mb_M_chr13g11220	201.221	-1.52029	0.219194	-6.93582	4.03862e-12	3.30983e-10	Mb_P_chr13g10860	Vitvi13g00991	XP_002269556.1 cationic amino acid transporter 6, chloroplastic	Cationic amino acid transporter 6, chloroplastic --- Basic amino acid/polyamine antiporter	MF 22857 transmembrane transporter activity --- BP 55085 transmembrane transport --- CC 16021 integral component of membrane --- CC 5886 plasma membrane --- BP 6865 amino acid transport
Mb_M_chr04g11730	41.1775	-1.52194	0.433852	-3.50798	0.000451529	0.00464938	Mb_P_chr04g12390	Vitvi04g01136	XP_002273063.3 zinc finger CCCH domain-containing protein 48	Zinc finger CCCH domain-containing protein 48 --- Guanine nucleotide-binding protein, beta subunit --- Putative transcription factor C3H family --- C3H1-type domain-containing protein	MF 3677 DNA binding --- CC 32040 small-subunit processome --- BP 51568 histone H3-K4 methylation --- MF 46872 metal ion binding --- CC 48188 Set1C/COMPASS complex --- MF 30515 snoRNA binding --- BP 42254 ribosome biogenesis --- MF 42393 histone binding --- MF 3729 mRNA binding --- BP 140694 non-membrane-bounded organelle assembly --- BP 22618 ribonucleoprotein complex assembly --- CC 5730 nucleol…
Mb_M_chr08g05130	1500.71	-1.5243	0.191977	-7.93999	2.02196e-15	2.93999e-13	Mb_P_chr08g05290	Vitvi08g00791	XP_002264939.1PREDICTED: uncharacterized protein LOC100263765	Putative methyltransferases-like --- Methyltransferases --- Ubiquinone/menaquinone biosynthesis C-methyltransferase --- Methyltransferase FkbM	MF 8168 methyltransferase activity --- BP 32259 methylation --- CC 16021 integral component of membrane
Mb_M_chr10g14500	75.5525	-1.53251	0.359067	-4.26804	1.97199e-05	0.000349264	Mb_P_chr10g15260	Vitvi10g01164	XP_002273016.1 probable LRR receptor-like serine/threonine-protein kinase At1g56130 isoform X1	Putative LRR receptor-like serine/threonine-protein kinase --- Protein kinase domain-containing protein	MF 106310 protein serine kinase activity --- BP 6468 protein phosphorylation --- CC 16021 integral component of membrane --- MF 4712 protein serine/threonine/tyrosine kinase activity --- MF 4674 protein serine/threonine kinase activity --- CC 5886 plasma membrane --- MF 5524 ATP binding
Mb_M_chr02g15270	226.68	-1.54269	0.245774	-6.27687	3.45467e-10	2.02233e-08	Mb_P_chr02g15020	Vitvi02g04399	---NA---	0	0
Mb_M_chr09g12140	951.271	-1.54877	0.199294	-7.77129	7.76928e-15	9.93476e-13	Mb_P_chr09g11740	Vitvi09g04468	RVX13548.1putative receptor-like protein kinase	Protein kinase domain-containing protein --- Protein brassinosteroid insensitive 1 --- Pkinase domain-containing protein	MF 4672 protein kinase activity --- BP 6468 protein phosphorylation --- CC 16021 integral component of membrane --- CC 5886 plasma membrane --- MF 5524 ATP binding --- BP 18212 peptidyl-tyrosine modification --- MF 4888 transmembrane signaling receptor activity
Mb_M_chr12g07020	142.69	-1.54919	0.424167	-3.65231	0.000259888	0.00291404	Mb_P_chr12g07450	Vitvi12g00594	XP_002281878.1 calcium-binding protein PBP1	Calcium-binding protein KRP1 --- Calcium-binding protein PBP1 --- Putative calcium-binding protein PBP1-like --- Putative guanylate cyclase activating protein --- Pinoid-binding protein 1 --- EF-hand domain --- EF-hand domain-containing protein --- Calcium-binding EF-hand family protein --- Parvalbumin	MF 5509 calcium ion binding
Mb_M_chr04g06260	2138.11	-1.54949	0.155383	-9.97205	2.02017e-23	7.28472e-21	Mb_P_chr04g06570	Vitvi04g00512	XP_002285264.1 CBL-interacting serine/threonine-protein kinase 25	Non-specific serine/threonine protein kinase	MF 106310 protein serine kinase activity --- BP 6468 protein phosphorylation --- CC 16021 integral component of membrane --- MF 4712 protein serine/threonine/tyrosine kinase activity --- BP 7165 signal transduction --- MF 4674 protein serine/threonine kinase activity --- MF 5524 ATP binding --- BP 90378 seed trichome elongation
Mb_M_chr15g13710	383.548	-1.55571	0.181648	-8.56442	1.08621e-17	2.2005e-15	Mb_P_chr15g13740	Vitvi15g01033	XP_010661862.1 F-box/kelch-repeat protein At3g61590	F-box/kelch-repeat protein At3g61590 --- Protein UNUSUAL FLORAL ORGANS, putative --- Galactose oxidase/kelch repeat superfamily protein isoform 1 --- F-box domain-containing protein --- F-box domain containing protein	CC 16021 integral component of membrane
Mb_M_chr04g09810	890.363	-1.56451	0.12788	-12.2342	2.04202e-34	1.53407e-31	Mb_P_chr04g10130	Vitvi04g02017	XP_002272951.1PREDICTED: uncharacterized protein LOC100242814	Oxidative stress --- E3 UFM1-protein like --- Aspartate carbamoyltransferase	MF 16740 transferase activity --- CC 16021 integral component of membrane
Mb_M_chr08g08760	228.847	-1.57449	0.213187	-7.38552	1.5186e-13	1.57358e-11	NA	Vitvi08g04188	PON37460.1Deoxyribonuclease I	type I inositol polyphosphate 5-phosphatase 8 --- IPPc domain-containing protein --- Endonuclease/exonuclease/phosphatase --- Diaminopimelate epimerase --- Endonuclease/exonuclease/phosphatase family protein	BP 46856 phosphatidylinositol dephosphorylation --- MF 16791 phosphatase activity --- CC 16021 integral component of membrane --- MF 4527 exonuclease activity --- MF 4519 endonuclease activity --- BP 90305 nucleic acid phosphodiester bond hydrolysis
Mb_M_chr01g14280	298.407	-1.57451	0.242236	-6.49987	8.03885e-11	5.30917e-09	Mb_P_chr01g14440	Vitvi01g01439	XP_002273186.2 phytosulfokine receptor 1	Phytosulfokine receptor 1 --- Protein kinase domain-containing protein	MF 4672 protein kinase activity --- BP 6468 protein phosphorylation --- CC 16021 integral component of membrane --- CC 5886 plasma membrane --- MF 5524 ATP binding --- BP 50832 defense response to fungus --- MF 4383 guanylate cyclase activity --- BP 6955 immune response --- MF 1653 peptide receptor activity --- BP 6182 cGMP biosynthetic process --- MF 32440 2-alkenal reductase [NAD(P)+] activity …
Mb_M_chr12g09130	155.576	-1.57565	0.268711	-5.86373	4.52591e-09	2.20546e-07	Mb_P_chr12g09400	Vitvi12g00757	XP_002264506.2 zinc finger protein CONSTANS-LIKE 9	zinc finger protein CONSTANS-LIKE 9-like --- Transcription factor, putative	MF 8270 zinc ion binding --- CC 5634 nucleus
Mb_M_chr18g28790	234.035	-1.57751	0.315031	-5.00749	5.51451e-07	1.60107e-05	Mb_P_chr18g29140	Vitvi18g03225	XP_002270023.1 mannan endo-1,4-beta-mannosidase 5	Mannan endo-1,4-beta-mannosidase --- Molybdopterin synthase sulfur carrier subunit	MF 16985 mannan endo-1,4-beta-mannosidase activity --- CC 5576 extracellular region --- BP 71704 organic substance metabolic process --- CC 16021 integral component of membrane
Mb_M_chr17g05980	2146.37	-1.57868	0.129835	-12.1591	5.13262e-34	3.70164e-31	Mb_P_chr17g06470	Vitvi17g00494	XP_002265665.1 protein LONGIFOLIA 1	Protein LONGIFOLIA like --- DUF4378 domain-containing protein/VARLMGL domain-containing protein	BP 51513 regulation of monopolar cell growth
Mb_M_chr14g20660	37.4037	-1.58247	0.469666	-3.36935	0.000753449	0.00702777	Mb_P_chr14g21170	Vitvi14g01929	XP_002283198.1 tubulin alpha chain	Tubulin alpha chain	MF 5200 structural constituent of cytoskeleton --- CC 5874 microtubule --- BP 7017 microtubule-based process --- BP 7010 cytoskeleton organization --- MF 3924 GTPase activity --- MF 5525 GTP binding --- BP 278 mitotic cell cycle --- CC 5737 cytoplasm
Mb_M_chr14g14960	36.8908	-1.59814	0.46359	-3.44731	0.000566195	0.00554508	Mb_P_chr14g15080	Vitvi14g01431	RVW45172.1Pentatricopeptide repeat-containing protein, chloroplastic	Pentatricopeptide repeat-containing protein --- Putative tetratricopeptide-like helical domain, DYW domain-containing protein --- Tetratricopeptide repeat (TPR)-like superfamily protein	MF 8270 zinc ion binding --- BP 16556 mRNA modification --- CC 9507 chloroplast --- BP 90305 nucleic acid phosphodiester bond hydrolysis --- MF 4519 endonuclease activity --- MF 16887 ATP hydrolysis activity --- CC 16021 integral component of membrane --- MF 3729 mRNA binding --- MF 5524 ATP binding
Mb_M_chr06g07910	160.938	-1.60087	0.288976	-5.53979	3.02829e-08	1.22422e-06	Mb_P_chr06g07710	Vitvi06g01743	XP_002279475.1 UDP-glycosyltransferase 71K1	Glycosyltransferase --- UDP-glycosyltransferase 71K2 --- Anthocyanidin 3-O-glucosyltransferase	MF 8194 UDP-glycosyltransferase activity --- BP 9718 anthocyanin-containing compound biosynthetic process --- MF 46527 glucosyltransferase activity --- BP 16134 saponin metabolic process --- MF 102425 myricetin 3-O-glucosyltransferase activity --- MF 102360 daphnetin 3-O-glucosyltransferase activity
Mb_M_chr10g02710	316.527	-1.60523	0.225351	-7.12324	1.0542e-12	9.74725e-11	Mb_P_chr10g03110	Vitvi10g04104	CBI25748.3unnamed protein product, partial	Two-pore potassium channel 1 --- Pulvinus outward-rectifying channel for potassium SPOCK1 family protein --- Putative flagellar calcium-binding protein calflagin --- EF-hand domain-containing protein	MF 5267 potassium channel activity --- CC 5774 vacuolar membrane --- BP 71805 potassium ion transmembrane transport --- CC 325 plant-type vacuole --- BP 30322 stabilization of membrane potential --- CC 5887 integral component of plasma membrane --- MF 22842 narrow pore channel activity --- MF 5509 calcium ion binding --- BP 71257 cellular response to electrical stimulus --- BP 10029 regulation of…
Mb_M_chr10g11290	845.657	-1.60532	0.222569	-7.21271	5.48502e-13	5.20499e-11	Mb_P_chr10g12300	NA	NA	0	0
Mb_M_chr15g13250	1140.79	-1.60675	0.153282	-10.4823	1.04162e-25	4.26825e-23	Mb_P_chr15g13250	Vitvi15g00998	XP_002276948.1 pentatricopeptide repeat-containing protein At4g01030, mitochondrial	abscisic acid receptor PYL8 --- ABA receptor --- Polyketide cyclase/dehydrase	BP 9738 abscisic acid-activated signaling pathway --- MF 4864 protein phosphatase inhibitor activity --- CC 5886 plasma membrane --- CC 5737 cytoplasm --- CC 5634 nucleus --- MF 10427 abscisic acid binding --- BP 43086 negative regulation of catalytic activity --- MF 38023 signaling receptor activity --- BP 80163 regulation of protein serine/threonine phosphatase activity
Mb_M_chr14g00430	154.157	-1.61268	0.260278	-6.19597	5.79272e-10	3.30515e-08	Mb_P_chr14g00360	Vitvi15g04652	XP_034705692.1pentatricopeptide repeat-containing protein At5g40410, mitochondrial-like isoform X1	Pentatricopeptide repeat-containing protein --- Tetratricopeptide repeat superfamily protein --- Structure-specific endonuclease subunit SLX1	MF 8270 zinc ion binding --- BP 9451 RNA modification --- CC 5739 mitochondrion --- MF 3723 RNA binding --- MF 4519 endonuclease activity --- BP 90305 nucleic acid phosphodiester bond hydrolysis
Mb_M_chr06g04120	59.0483	-1.63309	0.379962	-4.29803	1.72323e-05	0.000310698	Mb_P_chr06g04130	Vitvi06g00337	XP_034687470.1probable ribose-5-phosphate isomerase 2 isoform X1	Ribose-5-phosphate isomerase	BP 9052 pentose-phosphate shunt, non-oxidative branch --- MF 4751 ribose-5-phosphate isomerase activity
Mb_M_chr09g07170	314.901	-1.64379	0.258204	-6.36626	1.93689e-10	1.21257e-08	Mb_P_chr09g07010	Vitvi09g00615	RVW32177.1histidine-containing phosphotransfer protein 6	palmitoyl-monogalactosyldiacylglycerol delta-7 desaturase, chloroplastic --- Palmitoyl-monogalactosyldiacylglycerol delta-7 desaturase --- palmitoyl-monogalactosyldiacylglycerol delta-7 desaturase, chloroplastic-like --- HPt domain-containing protein	MF 16717 oxidoreductase activity, acting on paired donors, with oxidation of a pair of donors resulting in the reduction of molecular oxygen to two molecules of water --- BP 6633 fatty acid biosynthetic process --- CC 5789 endoplasmic reticulum membrane --- MF 9979 16:0 monogalactosyldiacylglycerol desaturase activity --- CC 5829 cytosol --- CC 16021 integral component of membrane --- BP 9736 cyt…
Mb_M_chr04g01530	89.4246	-1.64444	0.386598	-4.25361	2.10356e-05	0.0003693	Mb_P_chr04g01620	Vitvi04g00134	XP_002279425.2 probable 28S rRNA (cytosine-C(5))-methyltransferase	probable 28S rRNA (Cytosine-C(5))-methyltransferase --- Bacterial Fmu (Sun)/eukaryotic nucleolar NOL1/Nop2p --- Williams-beuren syndrome critical region protein --- 25S rRNA (Cytosine-C(5))-methyltransferase rcm1 --- Putative methyltransferase NSUN5 --- S-adenosyl-L-methionine-dependent methyltransferases superfamily protein --- S-adenosyl-L-methionine-dependent methyltransferase	BP 1510 RNA methylation --- MF 8168 methyltransferase activity --- CC 5730 nucleolus --- MF 3723 RNA binding --- MF 16491 oxidoreductase activity --- CC 16021 integral component of membrane --- BP 154 rRNA modification
Mb_M_chr06g06600	620.829	-1.64612	0.143076	-11.5052	1.2419e-30	7.46384e-28	Mb_P_chr06g06380	Vitvi06g00505	XP_010650997.1 transcription factor PCL1	Transcription factor LUX --- Sterile nodes --- HTH myb-type domain-containing protein --- Transcription factor GLK2 --- DNA binding protein, putative --- Two-component response regulator	BP 2000112 regulation of cellular macromolecule biosynthetic process --- MF 3700 DNA-binding transcription factor activity --- CC 5634 nucleus --- BP 6355 regulation of transcription, DNA-templated --- MF 3677 DNA binding --- MF 1067 transcription regulatory region nucleic acid binding --- BP 10597 green leaf volatile biosynthetic process
Mb_M_chr05g11080	41.7355	-1.64626	0.455765	-3.61209	0.00030374	0.00333725	Mb_P_chr05g10480	Vitvi05g04238	XP_034685292.1 disease resistance protein RUN1-like	ADP-ribosyl cyclase/cyclic ADP-ribose hydrolase	MF 43531 ADP binding --- BP 6952 defense response --- MF 3953 NAD+ nucleosidase activity --- BP 7165 signal transduction
Mb_M_chr04g15560	49.7249	-1.64665	0.436207	-3.77494	0.000160049	0.00196439	Mb_P_chr04g16420	Vitvi04g01483	XP_019075174.1 histidine kinase 1 isoform X1	Histidine kinase 1 --- Proteasome A-type subunit --- Response_reg domain-containing protein/HisKA domain-containing protein/HATPase_c domain-containing protein	MF 155 phosphorelay sensor kinase activity --- BP 48856 anatomical structure development --- CC 16021 integral component of membrane --- BP 6468 protein phosphorylation --- BP 160 phosphorelay signal transduction system --- CC 19773 proteasome core complex, alpha-subunit complex --- BP 42221 response to chemical --- MF 5034 osmosensor activity --- CC 5634 nucleus --- MF 9927 histidine phosphotran…
Mb_M_chr11g02930	826.156	-1.6506	0.187025	-8.82559	1.08886e-18	2.36532e-16	Mb_P_chr11g02910	Vitvi11g00245	XP_002283391.1PREDICTED: uncharacterized protein LOC100245695	Formin-like protein 18	NA
Mb_M_chr02g08820	7839.33	-1.65482	0.129991	-12.7302	4.01892e-37	3.81375e-34	Mb_P_chr02g08580	Vitvi02g00605	XP_002282871.1 beta-amylase 3, chloroplastic	Beta-amylase	MF 102229 amylopectin maltohydrolase activity --- BP 272 polysaccharide catabolic process --- CC 9570 chloroplast stroma --- MF 16161 beta-amylase activity --- BP 24 maltose biosynthetic process --- BP 5982 starch metabolic process --- BP 9409 response to cold --- BP 44275 cellular carbohydrate catabolic process
Mb_M_chr10g06520	1260.69	-1.65647	0.181347	-9.13424	6.58708e-20	1.82715e-17	Mb_P_chr10g06860	Vitvi10g04302	XP_002269338.1 CBS domain-containing protein CBSX5	CBS domain-containing protein --- Cystathionine beta-synthase, core	CC 31588 nucleotide-activated protein kinase complex --- BP 42149 cellular response to glucose starvation --- MF 16208 AMP binding --- MF 19901 protein kinase binding --- MF 19887 protein kinase regulator activity --- CC 5634 nucleus --- BP 50790 regulation of catalytic activity --- CC 5737 cytoplasm --- BP 6468 protein phosphorylation
Mb_M_chr03g07880	266.588	-1.65776	0.218654	-7.58165	3.41192e-14	3.82092e-12	Mb_P_chr03g08080	Vitvi03g00597	XP_002271922.1PREDICTED: uncharacterized protein LOC100257657	Glutamyl-tRNA (Gln) amidotransferase subunit A --- Soluble secretory phospholipase A2 receptor --- DUF620 domain-containing protein --- Tagatose 1,6-diphosphate aldolase (Fragment) --- Zinc finger protein like --- Protoheme IX farnesyltransferase	MF 16740 transferase activity
Mb_M_chr08g04450	42.762	-1.66005	0.437665	-3.79297	0.000148856	0.00185864	Mb_P_chr08g04550	Vitvi08g00723	XP_002271004.1 ammonium transporter 3 member 3	Ammonium transporter	MF 8519 ammonium transmembrane transporter activity --- BP 72488 ammonium transmembrane transport --- CC 5887 integral component of plasma membrane --- MF 10945 CoA pyrophosphatase activity --- BP 19740 nitrogen utilization
Mb_M_chr12g14150	50.9988	-1.66847	0.400116	-4.16996	3.04651e-05	0.000506255	Mb_P_chr12g14390	Vitvi12g01868	XP_002270229.1 RNA demethylase ALKBH5	RNA demethylase --- Putative alpha-ketoglutarate-dependent dioxygenase ABH5 --- Fe2OG dioxygenase domain-containing protein --- Oxidoreductase, putative --- Oxidoreductase, 2OG-Fe(II) oxygenase family protein	MF 32451 demethylase activity --- BP 70988 demethylation --- CC 16021 integral component of membrane --- BP 6402 mRNA catabolic process --- MF 3729 mRNA binding --- MF 51213 dioxygenase activity --- MF 8168 methyltransferase activity --- MF 16301 kinase activity --- MF 16705 oxidoreductase activity, acting on paired donors, with incorporation or reduction of molecular oxygen --- MF 140098 catalyt…
Mb_M_chr07g00360	77.8713	-1.67204	0.326874	-5.11524	3.13348e-07	9.79144e-06	Mb_P_chr07g00280	Vitvi07g00020	XP_002275680.2 pentatricopeptide repeat-containing protein At1g63330	Pentatricopeptide repeat-containing protein --- ATP binding,nucleic acid binding,helicases, putative --- Tetratricopeptide-like helical domain containing protein	MF 4386 helicase activity
Mb_M_chr19g02030	461.098	-1.67284	0.173618	-9.63517	5.67955e-22	1.76556e-19	Mb_P_chr19g02020	Vitvi19g00159	XP_010644164.1PREDICTED: uncharacterized protein LOC100257171	histone acetyltransferase KAT6A-like --- Glutamic acid-rich protein isoform X1 --- eukaryotic translation initiation factor 5B-like isoform X1 --- myelin transcription factor 1-like protein isoform X1 --- Histone-lysine N-methyltransferase SETD1B --- Histone-lysine N-methyltransferase SETD1B-like --- trichohyalin --- DNA ligase 1 --- Midasin	MF 3743 translation initiation factor activity --- BP 6413 translational initiation --- CC 9507 chloroplast --- MF 8168 methyltransferase activity --- BP 32259 methylation --- BP 10207 photosystem II assembly --- BP 34622 protein-containing complex assembly
Mb_M_chr05g04600	176.784	-1.68233	0.271472	-6.19709	5.75156e-10	3.29208e-08	Mb_P_chr05g04130	Vitvi05g01862	XP_002276906.1 tubby-like F-box protein 3	Tubby-like F-box protein 3 --- TLP domain class transcription factor --- F-box domain containing protein	BP 2000112 regulation of cellular macromolecule biosynthetic process --- MF 16787 hydrolase activity --- BP 6355 regulation of transcription, DNA-templated
Mb_M_chr19g16040	541.202	-1.68323	0.148037	-11.3703	5.87673e-30	3.41798e-27	Mb_P_chr19g16680	Vitvi19g01688	XP_010645137.1 homeobox-DDT domain protein RLT3 isoform X2	Homeodomain-like transcriptional regulator isoform 2 --- homeobox-DDT domain protein RLT3 isoform X1 --- homeobox-DDT domain protein RLT3-like --- DDT domain-containing protein --- Octamer-binding transcription factor --- Homeobox protein DLX-5 --- RNA exonuclease 4	BP 6357 regulation of transcription by RNA polymerase II --- CC 5634 nucleus --- MF 3677 DNA binding --- BP 2000112 regulation of cellular macromolecule biosynthetic process --- CC 5667 transcription regulator complex --- MF 1067 transcription regulatory region nucleic acid binding --- CC 16021 integral component of membrane --- MF 981 DNA-binding transcription factor activity, RNA polymerase II-…
Mb_M_chr18g11160	426.74	-1.68935	0.215568	-7.83671	4.62488e-15	6.31917e-13	Mb_P_chr18g11140	Vitvi18g00935	XP_002281605.1 protein indeterminate-domain 2 isoform X1	Protein indeterminate-domain like --- Protein indeterminate-domain 1 --- TFIIH C1-like domain containing protein --- C2H2-type domain-containing protein --- Regulatory protein SWI5 --- Zinc finger protein MAGPIE --- Nucleic acid binding protein, putative	BP 2000112 regulation of cellular macromolecule biosynthetic process --- MF 3700 DNA-binding transcription factor activity --- CC 5634 nucleus --- BP 6355 regulation of transcription, DNA-templated --- MF 4565 beta-galactosidase activity --- MF 16705 oxidoreductase activity, acting on paired donors, with incorporation or reduction of molecular oxygen --- CC 16021 integral component of membrane --…
Mb_M_chr15g10530	67.9549	-1.69476	0.3506	-4.83388	1.33899e-06	3.46867e-05	Mb_P_chr15g11080	Vitvi15g00832	XP_002269833.1 F-box protein PP2-A13	Phloem protein 2-A13 --- PP2 domain-containing protein --- F-box domain-containing protein --- F-box protein like --- F-box domain	BP 9611 response to wounding --- MF 16762 xyloglucan:xyloglucosyl transferase activity
Mb_M_chr18g03140	58.3387	-1.69497	0.518151	-3.27119	0.00107095	0.00934618	NA	Vitvi18g00268	XP_002285858.1PREDICTED: uncharacterized protein LOC100262547	RING/FYVE/PHD zinc finger superfamily protein --- Zinc-ribbon domain protein	NA
Mb_M_chr19g03680	173.229	-1.69753	0.273106	-6.21566	5.11088e-10	2.93468e-08	Mb_P_chr19g03680	Vitvi19g01902	XP_002284579.1PREDICTED: uncharacterized protein LOC100252136 isoform X1	Sorting nexin like --- Membrane protein insertase YidC 2 (Fragment) --- 1D-myo-inositol 2-amino-2-deoxy-alpha-D-glucopyranoside ligase --- Aerobic glycerol-3-phosphate dehydrogenase	CC 16021 integral component of membrane --- MF 16874 ligase activity
Mb_M_chr05g01280	217.734	-1.70017	0.252528	-6.73259	1.6667e-11	1.22656e-09	Mb_P_chr05g01280	Vitvi05g00108	XP_010649526.1 bZIP transcription factor 53-like	Ocs element-binding factor 1 --- BZIP domain-containing protein --- Basic-leucine zipper domain	BP 2000112 regulation of cellular macromolecule biosynthetic process --- MF 3700 DNA-binding transcription factor activity --- CC 5634 nucleus --- BP 6355 regulation of transcription, DNA-templated --- MF 976 transcription cis-regulatory region binding --- CC 16021 integral component of membrane --- MF 46982 protein heterodimerization activity --- MF 45735 nutrient reservoir activity --- BP 19035…
Mb_M_chr19g13820	199.488	-1.70374	0.218066	-7.81298	5.58535e-15	7.40469e-13	Mb_P_chr19g14540	Vitvi19g01500	XP_002270778.1PREDICTED: uncharacterized protein LOC100259352	Serine/arginine repetitive matrix-like protein --- transcription activator MSS11 --- Membrane-associated kinase regulator --- Tryptophan synthase beta chain like	MF 16301 kinase activity --- BP 16310 phosphorylation
Mb_M_chr18g19250	42.1741	-1.70553	0.442158	-3.85729	0.000114653	0.0015089	Mb_P_chr18g19320	Vitvi18g04416	RVX13228.1hypothetical protein CK203_018110	0	0
Mb_M_chr01g10280	821.507	-1.70666	0.173565	-9.83299	8.11699e-23	2.81441e-20	Mb_P_chr01g10430	Vitvi01g02099	XP_002271877.2 glycosyltransferase family 92 protein RCOM_0530710	Glycosyltransferase family 92 protein	MF 16757 glycosyltransferase activity --- CC 5794 Golgi apparatus --- CC 16020 membrane
Mb_M_chr18g11170	65.0062	-1.70698	0.369803	-4.61593	3.91331e-06	8.68927e-05	Mb_P_chr18g11150	Vitvi18g04224	RVW50406.1Protein indeterminate-domain 1	0	0
Mb_M_chr06g06370	298.553	-1.71101	0.183217	-9.33872	9.75089e-21	2.83562e-18	Mb_P_chr06g06150	Vitvi06g01569	XP_002280790.1 scarecrow-like protein 14	scarecrow-like protein 14 --- scarecrow-like protein 33 --- Scarecrow transcription factor family protein --- SCARECROW-like protein 14-like --- scarecrow-like protein 34 --- GRAS transcription factor --- scarecrow-like protein 9	CC 5634 nucleus --- BP 2000112 regulation of cellular macromolecule biosynthetic process --- MF 43565 sequence-specific DNA binding --- MF 3700 DNA-binding transcription factor activity --- BP 6355 regulation of transcription, DNA-templated --- BP 9610 response to symbiotic fungus
Mb_M_chr01g12110	3082.38	-1.71114	0.174835	-9.78718	1.27809e-22	4.34792e-20	Mb_P_chr01g12190	Vitvi01g01038	ALP48443.1NAC transcription factor 29	NAC domain-containing protein --- NAC-like, activated by AP3/PI --- NAP-like transcription factor --- No apical meristem (NAM) protein	BP 2000112 regulation of cellular macromolecule biosynthetic process --- MF 3677 DNA binding --- BP 6355 regulation of transcription, DNA-templated --- MF 47372 acylglycerol lipase activity
Mb_M_chr04g01540	364.509	-1.71619	0.304985	-5.62712	1.83245e-08	7.86643e-07	NA	Vitvi04g00134	XP_002279425.2 probable 28S rRNA (cytosine-C(5))-methyltransferase	17.3 kDa class II heat shock protein-like --- SHSP domain-containing protein --- HSP20 domain-containing protein --- Heat-shock protein, putative	MF 43621 protein self-association --- BP 42542 response to hydrogen peroxide --- CC 5737 cytoplasm --- BP 9651 response to salt stress --- MF 51082 unfolded protein binding --- BP 9408 response to heat --- BP 51259 protein complex oligomerization --- BP 6457 protein folding
Mb_M_chr11g05700	340.953	-1.72348	0.190231	-9.05996	1.30498e-19	3.31392e-17	Mb_P_chr11g05630	Vitvi11g00477	XP_002285275.1PREDICTED: uncharacterized protein LOC100257716	PsbD mRNA maturation factor Nac2, chloroplastic --- Equilibrative nucleotide transporter 8-like --- aspartate, glycine, lysine and serine-rich protein --- Tetratricopeptide helical --- Signal transduction response regulator --- Tetratricopeptide repeat protein --- Serine/threonine-protein kinase	BP 6979 response to oxidative stress --- MF 16301 kinase activity --- BP 16310 phosphorylation
Mb_M_chr08g15680	319.542	-1.7514	0.230437	-7.60035	2.95335e-14	3.32805e-12	Mb_P_chr08g16140	Vitvi08g02307	XP_002273990.1 two-component response regulator ARR9	Two-component response regulator ARR9 --- two-component response regulator ORR9 --- Two-component response regulator arr8 --- Response regulatory domain-containing protein --- Two-component system sensor histidine kinase/response regulator, putative	BP 160 phosphorelay signal transduction system --- MF 16301 kinase activity --- BP 16310 phosphorylation
Mb_M_chr11g05560	227.016	-1.75936	0.364489	-4.82691	1.38666e-06	3.57674e-05	Mb_P_chr11g05480	Vitvi11g00466	XP_002285199.1 SPX domain-containing protein 1	SPX domain-containing protein --- Xenotropic and polytropic murine leukemia virus receptor ids-4, putative	BP 16036 cellular response to phosphate starvation --- CC 5634 nucleus --- BP 80040 positive regulation of cellular response to phosphate starvation
Mb_M_chr06g14760	68.2312	-1.75964	0.465289	-3.78181	0.000155689	0.00192397	Mb_P_chr06g14740	Vitvi06g01350	XP_002274374.1 zinc finger protein ZAT5	Copper/zinc superoxide dismutase 2 isoform 1 --- zinc finger protein ZAT5 --- DNA-binding protein	MF 976 transcription cis-regulatory region binding --- CC 16021 integral component of membrane
Mb_M_chr12g15710	41.1789	-1.76429	0.503605	-3.50332	0.000459503	0.00471533	Mb_P_chr12g15820	Vitvi12g02003	XP_002264141.1 serine/threonine-protein kinase-like protein At5g23170	serine/threonine-protein kinase-like protein At5g23170 --- Zinc finger family protein isoform 1 --- Protein kinase domain-containing protein --- Serine/threonine-protein kinase-like protein --- Protein kinase, ATP binding site-containing protein --- Pkinase domain-containing protein	MF 4674 protein serine/threonine kinase activity --- BP 6468 protein phosphorylation --- CC 5886 plasma membrane --- MF 5524 ATP binding
Mb_M_chr06g05110	1248.13	-1.76946	0.161881	-10.9306	8.22929e-28	4.01011e-25	Mb_P_chr06g05140	Vitvi06g00411	XP_002284421.2PREDICTED: uncharacterized protein LOC100244942 isoform X1	TOX high mobility group box protein, putative --- ATP synthase subunit b like --- Centromere protein like --- E3 ubiquitin-protein ligase	CC 16021 integral component of membrane
Mb_M_chr08g07890	93.3061	-1.77351	0.319397	-5.55267	2.81332e-08	1.15021e-06	Mb_P_chr08g08020	Vitvi08g01011	XP_002281963.1 transcription factor TCP11	transcription factor TCP11 --- TCP domain-containing protein --- Teosinte branched 1 cycloidea and PCF transcription factor 11 --- Transcription factor TCP15 --- Transcription factor TCP21 --- Transcription factor TCP7 --- Nitrilase	BP 2000112 regulation of cellular macromolecule biosynthetic process --- MF 3700 DNA-binding transcription factor activity --- CC 5634 nucleus --- BP 6355 regulation of transcription, DNA-templated --- MF 43565 sequence-specific DNA binding
Mb_M_chr10g18130	83.592	-1.80565	0.348458	-5.18181	2.19738e-07	7.12568e-06	Mb_P_chr10g17810	NA	NA	GRAM domain-containing protein --- FH interacting protein 1	NA
Mb_M_chr13g03640	140.34	-1.84494	0.349551	-5.27803	1.30578e-07	4.54503e-06	Mb_P_chr13g03740	Vitvi13g04087	XP_002283860.1 15.7 kDa heat shock protein, peroxisomal	15.7 kDa heat shock protein, peroxisomal --- SHSP domain-containing protein --- HSP20 domain-containing protein	MF 43621 protein self-association --- BP 42542 response to hydrogen peroxide --- CC 5737 cytoplasm --- BP 9651 response to salt stress --- MF 51082 unfolded protein binding --- BP 9408 response to heat --- CC 70013 intracellular organelle lumen --- BP 51259 protein complex oligomerization --- CC 43231 intracellular membrane-bounded organelle --- BP 6457 protein folding --- CC 16021 integral compo…
Mb_M_chr19g02700	141.276	-1.85213	0.253927	-7.29397	3.00952e-13	2.99788e-11	Mb_P_chr19g02690	Vitvi19g00209	XP_019072903.1 VQ motif-containing protein 4	VQ domain-containing protein	CC 5634 nucleus --- CC 16021 integral component of membrane
Mb_M_chr08g16390	265.742	-1.88661	0.236861	-7.96506	1.65146e-15	2.50217e-13	Mb_P_chr08g16870	Vitvi08g01697	XP_010653923.1PREDICTED: uncharacterized protein LOC100241733	Putative cyclin-dependent serine/threonine-protein kinase --- SRCR domain-containing protein	BP 45493 xylan catabolic process --- MF 5044 scavenger receptor activity --- CC 16020 membrane --- MF 16798 hydrolase activity, acting on glycosyl bonds --- MF 16301 kinase activity --- BP 6897 endocytosis --- BP 16310 phosphorylation
Mb_M_chr12g04700	1100.34	-1.89632	0.188444	-10.0631	8.04655e-24	3.02249e-21	Mb_P_chr12g05060	Vitvi12g00388	XP_002269696.2 probable WRKY transcription factor 31	WRKY domain-containing protein --- Transcription factor WRKY31 --- Transcription factor WRKY13	BP 2000112 regulation of cellular macromolecule biosynthetic process --- MF 43565 sequence-specific DNA binding --- CC 5634 nucleus --- MF 3700 DNA-binding transcription factor activity --- BP 6355 regulation of transcription, DNA-templated --- CC 16021 integral component of membrane --- MF 4821 histidine-tRNA ligase activity
Mb_M_chr12g02060	542.983	-1.89902	0.291795	-6.50806	7.61268e-11	5.0462e-09	Mb_P_chr12g02240	Vitvi12g02250	XP_010657042.1 F-box/LRR-repeat MAX2 homolog A	F-box/LRR-repeat MAX2 homolog A --- F-box/LRR-repeat MAX2-like protein A --- Leucine-rich repeat --- Leucine-rich repeat, cysteine-containing subtype --- F-box domain-containing protein --- F-box domain containing protein	BP 31146 SCF-dependent proteasomal ubiquitin-dependent protein catabolic process --- CC 19005 SCF ubiquitin ligase complex --- BP 10187 negative regulation of seed germination --- BP 9934 regulation of meristem structural organization --- BP 1902584 positive regulation of response to water deprivation --- CC 5634 nucleus --- BP 9926 auxin polar transport --- BP 42335 cuticle development --- BP 10…
Mb_M_chr02g02830	38.6237	-1.90814	0.554646	-3.44029	0.000581099	0.00566336	Mb_P_chr02g02750	Vitvi02g00230	XP_002272723.2 aldehyde oxidase GLOX	aldehyde oxidase GLOX-like --- Galactose oxidase --- Glyoxal oxidase --- WSC domain-containing protein-like --- 1,4-alpha-glucan-branching enzyme	MF 45480 galactose oxidase activity
Mb_M_chr04g14250	108.769	-1.91859	0.284422	-6.74559	1.52408e-11	1.1355e-09	Mb_P_chr04g14950	Vitvi04g01363	XP_002276079.3 bZIP transcription factor 44	BZIP domain-containing protein --- Basic leucine-zipper 44 --- ocs element-binding factor 1-like	BP 2000112 regulation of cellular macromolecule biosynthetic process --- MF 3700 DNA-binding transcription factor activity --- CC 5634 nucleus --- BP 6355 regulation of transcription, DNA-templated --- MF 976 transcription cis-regulatory region binding --- CC 16021 integral component of membrane --- MF 46982 protein heterodimerization activity --- BP 1903508 positive regulation of nucleic acid-te…
Mb_M_chr18g09320	848.249	-1.92561	0.154616	-12.4541	1.32787e-35	1.08825e-32	Mb_P_chr18g09330	Vitvi18g00789	XP_034674788.1cold-regulated protein 27	Cold regulated protein 27 --- Cold-regulated protein 27 --- cold-regulated protein 27-like isoform X2 --- cold-regulated protein 27-like isoform X1 --- Cold-regulated protein	BP 42752 regulation of circadian rhythm --- CC 5634 nucleus --- MF 8168 methyltransferase activity --- BP 9409 response to cold --- MF 5515 protein binding --- BP 9646 response to absence of light --- BP 10114 response to red light --- BP 10228 vegetative to reproductive phase transition of meristem --- BP 2000028 regulation of photoperiodism, flowering --- BP 9637 response to blue light --- BP 9…
Mb_M_chr03g06910	922.377	-1.92792	0.135523	-14.2258	6.33613e-46	1.1424e-42	Mb_P_chr03g07040	Vitvi03g01573	XP_034678807.1cold-regulated protein 27	Cold regulated protein 27 LOC108979561	BP 42752 regulation of circadian rhythm --- BP 9409 response to cold
Mb_M_chr04g00670	109.314	-1.94301	0.30683	-6.33252	2.41196e-10	1.47416e-08	Mb_P_chr04g00740	Vitvi04g04022	---NA---	0	0
Mb_M_chr05g05190	146.802	-1.94596	0.307323	-6.33197	2.42051e-10	1.47439e-08	Mb_P_chr05g04720	Vitvi05g00406	XP_002279739.1PREDICTED: uncharacterized protein LOC100256318	Armadillo --- Armadillo-type fold --- Coatomer beta subunit --- ARM repeat superfamily protein --- ATP-dependent RNA helicase	CC 16021 integral component of membrane --- MF 4386 helicase activity
Mb_M_chr14g12120	81.9166	-1.95573	0.344219	-5.68163	1.3342e-08	5.91045e-07	Mb_P_chr14g12260	Vitvi14g01164	XP_002280530.1PREDICTED: uncharacterized protein LOC100256597	Membrane-associated kinase regulator --- Formin homology 2 domain-containing protein / FH2domain-containing protein --- RhoGEF domain-containing protein --- suppressor protein SRP40	MF 16301 kinase activity --- BP 16310 phosphorylation --- CC 16021 integral component of membrane
Mb_M_chr08g10060	31.3393	-1.96306	0.519849	-3.77621	0.000159231	0.00195568	Mb_P_chr07g23550	Vitvi08g02196	XP_034693711.1transcription factor MYB3R-3	Reverse transcriptase domain-containing protein	MF 3824 catalytic activity
Mb_M_chr07g01760	106.465	-1.96593	0.332978	-5.9041	3.54583e-09	1.76606e-07	Mb_P_chr07g01830	Vitvi07g00123	XP_003632331.1PREDICTED: uncharacterized protein LOC100853449	DUF868 domain-containing protein --- GLUTATHIONE S-TRANSFERASE	MF 16740 transferase activity --- CC 16021 integral component of membrane
Mb_M_chr17g07800	147.686	-1.96782	0.335122	-5.87195	4.30701e-09	2.11595e-07	Mb_P_chr17g08050	Vitvi17g00645	XP_002284698.1PREDICTED: uncharacterized protein LOC100260477	Hornerin like --- Transmembrane protein, putative --- CCHC-type domain-containing protein	CC 16021 integral component of membrane
Mb_M_chr18g28780	138.536	-1.99844	0.345858	-5.77821	7.5501e-09	3.52664e-07	Mb_P_chr18g29120	Vitvi18g02341	XP_034677162.1mannan endo-1,4-beta-mannosidase 5-like	Mannan endo-1,4-beta-mannosidase --- Molybdopterin synthase sulfur carrier subunit	MF 16985 mannan endo-1,4-beta-mannosidase activity --- CC 5576 extracellular region --- BP 71704 organic substance metabolic process --- CC 16021 integral component of membrane
Mb_M_chr13g17370	421.48	-2.00063	0.205072	-9.75573	1.74334e-22	5.82082e-20	Mb_P_chr13g18060	Vitvi13g01626	XP_002271281.1 serine/threonine-protein kinase-like protein At3g51990	0	0
Mb_M_chr07g18120	1792.8	-2.02042	0.143214	-14.1077	3.40375e-45	5.57905e-42	Mb_P_chr07g18620	Vitvi07g01431	XP_003635478.1PREDICTED: uncharacterized protein LOC100853077 isoform X2	Amelogenin, X like --- Cyclic AMP-responsive element-binding protein like --- Forkhead box protein --- Ribosomal rna small subunit methyltransferase a	MF 8168 methyltransferase activity --- BP 32259 methylation --- CC 16021 integral component of membrane
Mb_M_chr08g19130	64.2598	-2.02078	0.421046	-4.79942	1.59125e-06	4.06377e-05	Mb_P_chr08g19700	Vitvi08g02401	CAA2967623.1Hypothetical predicted protein	Pituitary adenylate cyclase-activating polypeptide type I receptor like	NA
Mb_M_chr08g08170	1073.82	-2.02115	0.157225	-12.8551	8.04698e-38	8.06039e-35	Mb_P_chr08g08330	Vitvi08g01040	XP_002276043.1 serine/threonine-protein kinase-like protein CCR1	serine/threonine-protein kinase-like protein CCR1 --- Serine/threonine-protein kinase-like protein CCR2 --- Mitogen-activated protein kinase kinase kinase --- ATP binding protein, putative	MF 42803 protein homodimerization activity --- BP 6468 protein phosphorylation --- CC 16021 integral component of membrane --- MF 4672 protein kinase activity --- MF 5524 ATP binding
Mb_M_chr16g10210	24.719	-2.02923	0.608247	-3.33619	0.000849357	0.00773717	Mb_P_chr16g09820	Vitvi16g00922	RVW59453.1Molybdenum cofactor sulfurase	Molybdenum cofactor sulfurase --- Pyridoxal phosphate-dependent transferase --- Glycine dehydrogenase (Decarboxylating)	MF 3824 catalytic activity --- BP 1901566 organonitrogen compound biosynthetic process
Mb_M_chr18g07460	198.817	-2.04738	0.241665	-8.47197	2.41267e-17	4.62771e-15	Mb_P_chr18g07430	Vitvi18g00638	XP_002285420.1 U-box domain-containing protein 30	RING-type E3 ubiquitin transferase	MF 4842 ubiquitin-protein transferase activity --- BP 16567 protein ubiquitination --- CC 5886 plasma membrane --- MF 61659 ubiquitin-like protein ligase activity --- MF 16874 ligase activity --- MF 16746 acyltransferase activity --- BP 1900457 regulation of brassinosteroid mediated signaling pathway
Mb_M_chr07g19910	379.687	-2.05396	0.20796	-9.87669	5.25402e-23	1.85745e-20	Mb_P_chr07g20400	Vitvi07g01598	XP_003632492.1 BTB/POZ and TAZ domain-containing protein 4	BTB/POZ and TAZ domain-containing protein 4 --- BTB domain-containing protein --- Putative histone acetyltransferase --- Voltage dependent potassium channel --- Zinc finger protein	BP 9751 response to salicylic acid --- MF 5516 calmodulin binding --- BP 42542 response to hydrogen peroxide --- MF 46872 metal ion binding --- BP 9725 response to hormone --- MF 4402 histone acetyltransferase activity --- BP 16567 protein ubiquitination --- BP 16573 histone acetylation
Mb_M_chr07g21600	72.3076	-2.06239	0.428819	-4.80946	1.51338e-06	3.88914e-05	Mb_P_chr07g22060	Vitvi07g01746	XP_002282505.1PREDICTED: uncharacterized protein LOC100262755	0	0
Mb_M_chr07g23810	127.816	-2.0793	0.281693	-7.38145	1.56577e-13	1.61319e-11	Mb_P_chr07g24320	Vitvi07g01929	XP_002274177.2 NAC domain-containing protein 2	NAC domain-containing protein --- NAC1 transcription factor --- No apical meristem (NAM) protein --- NAM domain-containing protein (Fragment)	BP 2000112 regulation of cellular macromolecule biosynthetic process --- MF 3677 DNA binding --- BP 6355 regulation of transcription, DNA-templated --- MF 47372 acylglycerol lipase activity
Mb_M_chr05g14390	25.9388	-2.09724	0.627317	-3.34319	0.000828225	0.00758778	Mb_P_chr05g13890	Vitvi05g02111	XP_002262761.1 xyloglucan endotransglucosylase/hydrolase 2	Xyloglucan endotransglucosylase/hydrolase	MF 16762 xyloglucan:xyloglucosyl transferase activity --- BP 10411 xyloglucan metabolic process --- CC 48046 apoplast --- CC 16021 integral component of membrane --- MF 4553 hydrolase activity, hydrolyzing O-glycosyl compounds --- BP 42546 cell wall biogenesis --- BP 71555 cell wall organization
Mb_M_chr06g07810	666.13	-2.11727	0.187454	-11.2949	1.39091e-29	7.5994e-27	Mb_P_chr06g07600	Vitvi06g00613	XP_010650926.1PREDICTED: uncharacterized protein LOC100253483	Intraflagellar transport protein like --- RNA-processing protein, HAT helix --- Tetratricopeptide repeat --- TPR repeat-containing --- Signal transduction response regulator --- Putative tetratricopeptide-like helical domain-containing protein	BP 6396 RNA processing
Mb_M_chr17g05040	578.934	-2.11739	0.192433	-11.0033	3.68404e-28	1.84509e-25	Mb_P_chr17g05290	Vitvi17g00403	XP_002271424.1 putative phospholipid-transporting ATPase 9	Phospholipid-transporting ATPase	MF 140326 ATPase-coupled intramembrane lipid transporter activity --- BP 34204 lipid translocation --- CC 16021 integral component of membrane --- BP 15914 phospholipid transport --- MF 287 magnesium ion binding --- CC 5886 plasma membrane --- MF 5524 ATP binding --- MF 16787 hydrolase activity
Mb_M_chr18g05260	39.3749	-2.11778	0.489257	-4.32856	1.50085e-05	0.000277189	Mb_P_chr18g05230	Vitvi18g00443	XP_002284066.1 VQ motif-containing protein 9	VQ domain-containing protein --- Structural constituent of cell wall, putative --- Pollen-specific leucine-rich repeat extensin-like protein 3 --- Vegetative cell wall protein gp1 --- Extensin	BP 1901001 negative regulation of response to salt stress --- CC 5634 nucleus --- BP 6883 cellular sodium ion homeostasis --- BP 30007 cellular potassium ion homeostasis --- BP 43433 negative regulation of DNA-binding transcription factor activity --- BP 2000112 regulation of cellular macromolecule biosynthetic process
Mb_M_chr08g06970	107.294	-2.11852	0.460775	-4.59773	4.27124e-06	9.35729e-05	Mb_P_chr08g07120	Vitvi08g00942	XP_002283348.1 WAT1-related protein At5g07050	Plant-drug/metabolite exporter --- Drug/metabolite transporter	MF 22857 transmembrane transporter activity --- BP 55085 transmembrane transport --- CC 16021 integral component of membrane --- CC 5886 plasma membrane
Mb_M_chr01g07620	42.3328	-2.12422	0.523984	-4.05398	5.03537e-05	0.000766789	Mb_P_chr01g07620	Vitvi01g00621	XP_002285472.2 cytochrome P450 71B34-like	Cytochrome P450, family 71, subfamily B, polypeptide 36 --- Cytochrome P450, E-class, group I	MF 16705 oxidoreductase activity, acting on paired donors, with incorporation or reduction of molecular oxygen --- CC 16021 integral component of membrane --- BP 19438 aromatic compound biosynthetic process --- MF 4497 monooxygenase activity --- BP 1901362 organic cyclic compound biosynthetic process --- MF 5506 iron ion binding --- MF 20037 heme binding
Mb_M_chr13g00790	3254.75	-2.13387	0.168956	-12.6297	1.44779e-36	1.24303e-33	Mb_P_chr13g00830	Vitvi13g00058	XP_019079979.1 zinc finger CCCH domain-containing protein 29-like isoform X1	zinc finger CCCH domain-containing protein 29-like --- C3H1-type domain-containing protein --- Putative transcription factor C3H family --- Transcription factor	BP 51171 regulation of nitrogen compound metabolic process --- MF 46872 metal ion binding --- CC 16021 integral component of membrane --- BP 80090 regulation of primary metabolic process --- BP 60255 regulation of macromolecule metabolic process
Mb_M_chr12g02480	25.3703	-2.13728	0.568575	-3.75901	0.000170586	0.00206311	Mb_P_chr12g02710	Vitvi12g00217	XP_010657025.1 pentatricopeptide repeat-containing protein At3g58590	Pentatricopeptide repeat-containing protein --- Tetratricopeptide-like helical domain containing protein	MF 16787 hydrolase activity --- CC 16021 integral component of membrane
Mb_M_chr07g20060	266.467	-2.14606	0.27466	-7.81352	5.56132e-15	7.40469e-13	Mb_P_chr07g20550	Vitvi07g01610	RVW57436.1LOB domain-containing protein 38	LOB domain-containing protein --- Lateral organ boundaries domain containing protein --- DUF260 domain-containing protein	BP 10468 regulation of gene expression
Mb_M_chr19g06510	155.101	-2.15037	0.357606	-6.01324	1.81851e-09	9.5037e-08	Mb_P_chr19g06810	Vitvi19g04237	RVW99602.1hypothetical protein CK203_021506	Senescence regulator --- Galactosyltransferase family protein isoform 1 --- Serine/arginine repetitive matrix protein	MF 16757 glycosyltransferase activity
Mb_M_chr01g09990	86.1601	-2.15407	0.332138	-6.48545	8.84695e-11	5.77937e-09	Mb_P_chr01g10150	Vitvi01g00845	XP_010652954.1 zinc finger protein 5 isoform X1	Zinc finger protein 5 --- Yin/yang transcription factor --- Sterile alpha motif domain-containing family protein --- C2H2-type domain-containing protein	BP 10090 trichome morphogenesis --- MF 976 transcription cis-regulatory region binding --- CC 5634 nucleus --- MF 3700 DNA-binding transcription factor activity --- BP 9740 gibberellic acid mediated signaling pathway --- BP 9736 cytokinin-activated signaling pathway --- BP 2000112 regulation of cellular macromolecule biosynthetic process --- BP 6355 regulation of transcription, DNA-templated
Mb_M_chr01g09580	40.5405	-2.16144	0.519375	-4.16162	3.15993e-05	0.000522213	Mb_P_chr01g09750	Vitvi01g04205	XP_002265075.3 RING-H2 finger protein ATL46	RING-H2 finger protein ATL46 --- RING/U-box superfamily protein --- RING-type domain-containing protein	MF 31625 ubiquitin protein ligase binding --- BP 16567 protein ubiquitination --- CC 16021 integral component of membrane --- MF 16746 acyltransferase activity
Mb_M_chr05g14040	122.905	-2.17438	0.285538	-7.61504	2.6361e-14	3.02732e-12	Mb_P_chr05g13540	Vitvi05g01265	XP_002267890.2 xyloglucan endotransglucosylase/hydrolase 2	Xyloglucan endotransglucosylase/hydrolase	MF 16762 xyloglucan:xyloglucosyl transferase activity --- BP 10411 xyloglucan metabolic process --- CC 48046 apoplast --- CC 16021 integral component of membrane --- MF 4553 hydrolase activity, hydrolyzing O-glycosyl compounds --- BP 42546 cell wall biogenesis --- BP 71555 cell wall organization
Mb_M_chr06g15610	25.9463	-2.17513	0.568655	-3.82505	0.000130746	0.00167307	Mb_P_chr06g15560	Vitvi06g01420	RVW54381.1Pleiotropic drug resistance protein 2	Pleiotropic drug resistance protein 2	CC 16021 integral component of membrane
Mb_M_chr03g07060	75.0981	-2.17867	0.404241	-5.38953	7.06418e-08	2.59933e-06	Mb_P_chr03g07200	Vitvi03g00519	XP_002285110.1 U-box domain-containing protein 26	RING-type E3 ubiquitin transferase --- U-box domain-containing protein 26-like	MF 4842 ubiquitin-protein transferase activity --- BP 16567 protein ubiquitination --- CC 16021 integral component of membrane --- MF 16874 ligase activity --- MF 16746 acyltransferase activity
Mb_M_chr18g05040	44.1189	-2.18201	0.668661	-3.26326	0.00110138	0.00956087	Mb_P_chr18g05010	Vitvi18g00424	XP_002285777.1 protein EXORDIUM	Putative phosphate-induced protein --- Phosphate-induced protein 1 --- Phosphate-induced protein (Fragment)	CC 5615 extracellular space --- BP 9741 response to brassinosteroid --- CC 9505 plant-type cell wall --- CC 16021 integral component of membrane
Mb_M_chr19g03340	85.6127	-2.18517	0.381432	-5.72885	1.01112e-08	4.61532e-07	Mb_P_chr19g03290	Vitvi19g00252	XP_002284800.1 CBS domain-containing protein CBSX5	CBS domain-containing protein --- Cystathionine beta-synthase, core	CC 31588 nucleotide-activated protein kinase complex --- BP 42149 cellular response to glucose starvation --- MF 16208 AMP binding --- MF 19901 protein kinase binding --- MF 19887 protein kinase regulator activity --- CC 5634 nucleus --- BP 50790 regulation of catalytic activity --- CC 5737 cytoplasm --- BP 6468 protein phosphorylation --- CC 16021 integral component of membrane
Mb_M_chr03g02020	29.091	-2.20181	0.54605	-4.03225	5.52446e-05	0.000829091	Mb_P_chr03g02030	Vitvi03g00122	XP_002277417.1 auxin transporter-like protein 2	auxin transporter-like protein 5 --- Amino acid transporter	BP 6865 amino acid transport --- MF 15293 symporter activity --- CC 16021 integral component of membrane --- BP 9734 auxin-activated signaling pathway --- CC 5886 plasma membrane --- BP 55085 transmembrane transport --- BP 48829 root cap development --- BP 10588 cotyledon vascular tissue pattern formation
Mb_M_chr14g12570	39.3046	-2.20565	0.471713	-4.67583	2.92762e-06	6.776e-05	Mb_P_chr14g12710	Vitvi14g02886	CBI33666.3unnamed protein product, partial	0	0
Mb_M_chr02g00230	379.506	-2.22357	0.179317	-12.4002	2.60515e-35	2.04221e-32	Mb_P_chr02g00210	Vitvi02g00013	XP_002279473.1 E3 ubiquitin-protein ligase RHA1B	E3 ubiquitin-protein ligase RHA1B --- RING-type domain-containing protein --- Zinc finger, RING/FYVE/PHD-type	MF 8270 zinc ion binding --- BP 16567 protein ubiquitination --- CC 16021 integral component of membrane --- MF 61630 ubiquitin protein ligase activity --- BP 1901371 regulation of leaf morphogenesis --- MF 16874 ligase activity --- BP 10200 response to chitin --- BP 9742 brassinosteroid mediated signaling pathway
Mb_M_chr03g05980	125.67	-2.22984	0.289749	-7.69575	1.40669e-14	1.72535e-12	Mb_P_chr03g06150	Vitvi03g00426	XP_002284884.1 CCG-binding protein 1	CCG-binding protein 1 --- CCG-binding protein 1-like --- Maternal effect embryo arrest	NA
Mb_M_chr02g01460	1274.13	-2.23562	0.411263	-5.43598	5.44973e-08	2.0542e-06	Mb_P_chr02g01370	Vitvi02g00120	XP_002270595.3 DNA primase small subunit	ethylene-responsive transcription factor ERF061 --- Transcription factor ERF19 --- AP2/ERF domain-containing protein --- DNA binding protein, putative	BP 2000112 regulation of cellular macromolecule biosynthetic process --- MF 3700 DNA-binding transcription factor activity --- CC 5634 nucleus --- BP 6355 regulation of transcription, DNA-templated --- MF 3677 DNA binding --- CC 16021 integral component of membrane --- BP 6952 defense response
Mb_M_chr05g07610	191.25	-2.24504	0.295033	-7.60944	2.75277e-14	3.12154e-12	Mb_P_chr05g07010	NA	NA	Auxin-responsive protein --- auxin-induced protein 22B-like isoform X2	BP 9734 auxin-activated signaling pathway --- CC 5634 nucleus --- BP 2000112 regulation of cellular macromolecule biosynthetic process --- BP 6355 regulation of transcription, DNA-templated
Mb_M_chr04g06460	30.5439	-2.24952	0.649527	-3.46332	0.000533555	0.00528572	Mb_P_chr04g06770	Vitvi04g00531	XP_002285361.1PREDICTED: uncharacterized protein LOC100262872	DUF868 domain-containing protein --- GPI-anchored protein like --- NADPH oxidase	NA
Mb_M_chr13g00770	25.7804	-2.26663	0.602171	-3.76409	0.000167156	0.00203775	Mb_P_chr13g00810	Vitvi13g00055	XP_002272995.1 flavonol synthase/flavanone 3-hydroxylase	probable 2-oxoglutarate-dependent dioxygenase At5g05600 --- Leucoanthocyanidin dioxygenase --- Fe2OG dioxygenase domain-containing protein --- Putative anthocyanidin synthase --- probable 2-oxoglutarate-dependent dioxygenase At3g111800 --- 2-oxoglutarate and Fe(II)-dependent oxygenase superfamily protein --- Codeine O-demethylase --- Oxidoreductase family protein --- Putative flavanone 3-dioxygen…	MF 51213 dioxygenase activity --- BP 51555 flavonol biosynthetic process --- MF 46872 metal ion binding --- BP 9805 coumarin biosynthetic process --- MF 16705 oxidoreductase activity, acting on paired donors, with incorporation or reduction of molecular oxygen --- BP 2238 response to molecule of fungal origin --- MF 31418 L-ascorbic acid binding --- MF 8168 methyltransferase activity --- BP 32259…
Mb_M_chr14g12380	51.6964	-2.27259	0.578868	-3.92593	8.63966e-05	0.00121036	Mb_P_chr14g12520	Vitvi14g01193	XP_002283795.1 LOB domain-containing protein 41	LOB domain-containing protein --- DUF260 domain-containing protein --- Lateral organ boundaries domain-containing protein --- Putative transcription factor AS2-LOB family	BP 10468 regulation of gene expression
Mb_M_chr02g09940	714.882	-2.27451	0.200197	-11.3614	6.51122e-30	3.66867e-27	Mb_P_chr02g09700	Vitvi02g00703	XP_002278877.1PREDICTED: uncharacterized protein LOC100260856	DUF740 domain-containing protein --- Nuclear pore complex protein like --- suppressor protein SRP40-like --- vitellogenin-1-like	NA
Mb_M_chr04g03410	58.2886	-2.29327	0.403202	-5.68765	1.28797e-08	5.74612e-07	Mb_P_chr04g03500	Vitvi04g00286	XP_002281133.1 probably inactive leucine-rich repeat receptor-like protein kinase At2g25790	probably inactive leucine-rich repeat receptor-like protein kinase At2g25790 --- Protein kinase domain-containing protein	MF 4672 protein kinase activity --- BP 6468 protein phosphorylation --- CC 16021 integral component of membrane --- CC 5886 plasma membrane --- MF 5524 ATP binding --- BP 50832 defense response to fungus --- MF 32440 2-alkenal reductase [NAD(P)+] activity --- BP 9755 hormone-mediated signaling pathway
Mb_M_chr06g01030	134.554	-2.30716	0.28521	-8.08935	5.99828e-16	9.74316e-14	Mb_P_chr06g00990	Vitvi06g00079	XP_002283531.1 probable polyamine transporter At3g13620	Putative polyamine transporter --- Serine/threonine exchanger SteT --- Amino acid/polyamine transporter	MF 15203 polyamine transmembrane transporter activity --- BP 1902047 polyamine transmembrane transport --- CC 5886 plasma membrane --- CC 16021 integral component of membrane
Mb_M_chr16g13080	112.024	-2.32031	0.323657	-7.16905	7.55192e-13	7.01861e-11	Mb_P_chr16g12540	Vitvi16g01946	XP_002276715.1 UDP-glycosyltransferase 88A1-like	Glycosyltransferase --- UDPGT domain-containing protein	MF 8194 UDP-glycosyltransferase activity --- BP 9718 anthocyanin-containing compound biosynthetic process --- CC 30008 TRAPP complex --- CC 16021 integral component of membrane --- MF 16758 hexosyltransferase activity --- CC 5794 Golgi apparatus --- BP 32259 methylation --- CC 5783 endoplasmic reticulum --- MF 8168 methyltransferase activity --- BP 16192 vesicle-mediated transport --- MF 3676 nuc…
Mb_M_chr07g05200	408.595	-2.35109	0.173882	-13.5212	1.17271e-41	1.4096e-38	Mb_P_chr07g05260	Vitvi07g00413	XP_002276485.1 bZIP transcription factor 53	Ocs element-binding factor 1 --- BZIP domain-containing protein --- Putative common plant regulatory factor 6 --- Basic-leucine zipper transcription factor	BP 2000112 regulation of cellular macromolecule biosynthetic process --- MF 3700 DNA-binding transcription factor activity --- CC 5634 nucleus --- BP 6355 regulation of transcription, DNA-templated --- MF 976 transcription cis-regulatory region binding --- MF 46982 protein heterodimerization activity --- BP 1903508 positive regulation of nucleic acid-templated transcription --- BP 2000693 positiv…
Mb_M_chr01g05800	310.024	-2.36981	0.200665	-11.8098	3.47589e-32	2.41039e-29	Mb_P_chr01g05780	Vitvi01g00446	XP_002284648.1 DELLA protein GAI1	DELLA protein (Fragment) GAI1	BP 9740 gibberellic acid mediated signaling pathway --- MF 3712 transcription coregulator activity --- CC 5634 nucleus --- MF 43565 sequence-specific DNA binding --- MF 3700 DNA-binding transcription factor activity --- BP 2000112 regulation of cellular macromolecule biosynthetic process --- BP 6355 regulation of transcription, DNA-templated --- BP 2000033 regulation of seed dormancy process --- …
Mb_M_chr02g03100	307.904	-2.38357	0.205864	-11.5784	5.30394e-31	3.41536e-28	Mb_P_chr02g02990	Vitvi02g04056	PPS08147.1hypothetical protein GOBAR_AA12502	Avr9/Cf-9 rapidly elicited protein --- Apical endosomal glycoprotein	BP 71456 cellular response to hypoxia --- CC 16021 integral component of membrane --- BP 9611 response to wounding
Mb_M_chr04g13980	166.337	-2.39878	0.261627	-9.16871	4.78721e-20	1.34865e-17	Mb_P_chr04g14710	Vitvi04g01339	XP_002265700.4 benzoate carboxyl methyltransferase	Salicylate carboxymethyltransferase --- probable caffeine synthase 4 --- theobromine synthase 2 isoform X1 --- 7-methylxanthosine synthase 1 --- Jasmonate O-methyltransferase --- Benzoate carboxyl methyltransferase --- 3,7-dimethylxanthine N-methyltransferase --- Putative 7-methylxanthosine synthase --- S-adenosyl-L-methionine-dependentmethyltransferases superfamily protein	MF 8168 methyltransferase activity --- BP 32259 methylation --- MF 46872 metal ion binding
Mb_M_chr07g05730	26.0449	-2.40649	0.690552	-3.48489	0.000492348	0.00497034	Mb_P_chr07g05750	Vitvi07g00455	RVX01554.1Transcription factor MYB2	MYB transcription factor --- Transcription factor MYB2 --- MYB-like DNA-binding domain protein	BP 2000112 regulation of cellular macromolecule biosynthetic process --- MF 43565 sequence-specific DNA binding --- CC 5634 nucleus --- MF 3700 DNA-binding transcription factor activity --- BP 6355 regulation of transcription, DNA-templated --- MF 5516 calmodulin binding --- MF 1067 transcription regulatory region nucleic acid binding --- MF 3690 double-stranded DNA binding --- BP 16036 cellular …
Mb_M_chr05g05420	150.609	-2.41142	0.331924	-7.26496	3.73148e-13	3.59778e-11	Mb_P_chr05g04940	Vitvi05g00430	XP_002280508.1 basic 7S globulin	Putative Eukaryotic aspartyl protease family protein --- Basic 7S globulin --- Peptidase A1 domain-containing protein	MF 4190 aspartic-type endopeptidase activity --- BP 6508 proteolysis --- MF 16798 hydrolase activity, acting on glycosyl bonds --- BP 45493 xylan catabolic process
Mb_M_chr06g02100	25.6645	-2.48142	0.624868	-3.97111	7.15372e-05	0.00103103	Mb_P_chr06g02120	Vitvi06g00173	XP_002283014.1 IRK-interacting protein	IRK-interacting protein-like --- IRK-interacting protein isoform X1 --- UDP-glycosyltransferase 92A1 --- DNA double-strand break repair rad50 ATPase	BP 6457 protein folding --- MF 16740 transferase activity --- CC 16021 integral component of membrane
Mb_M_chr10g00830	24.8806	-2.55476	0.648519	-3.93938	8.16932e-05	0.00115524	Mb_P_chr10g00840	Vitvi10g01621	XP_010655414.1 mitogen-activated protein kinase kinase kinase A-like	Putative mitogen-activated protein (MAP) kinase kinase kinase Ste11, Cryptococcus --- Myb-like protein A-like --- Protein kinase domain-containing protein --- Protein kinase, ATP binding site-containing protein (Fragment)	MF 4674 protein serine/threonine kinase activity --- BP 6468 protein phosphorylation --- CC 16021 integral component of membrane --- MF 5524 ATP binding --- BP 165 MAPK cascade
Mb_M_chr02g00770	43.1365	-2.58672	0.503334	-5.13917	2.75958e-07	8.66816e-06	Mb_P_chr02g00710	Vitvi02g00066	XP_002272229.1 aluminum-activated malate transporter 9	aluminum-activated malate transporter 9-like --- ALMT domain-containing protein	BP 15743 malate transport --- CC 9705 plant-type vacuole membrane --- CC 16021 integral component of membrane --- BP 34220 ion transmembrane transport
Mb_M_chr14g05640	30.618	-2.6225	0.612512	-4.28155	1.85594e-05	0.000330984	NA	Vitvi14g00421	XP_010659926.1PREDICTED: uncharacterized protein LOC104881414	Palmitoyltransferase ZDHHC20 --- COPII coat assembly protein --- Sulfate/thiosulfate import ATP-binding protein cysA --- EF-hand domain-containing protein	MF 5509 calcium ion binding --- MF 5524 ATP binding --- MF 16740 transferase activity
Mb_M_chr18g15400	53.8672	-2.65207	0.45951	-5.77153	7.85549e-09	3.65981e-07	Mb_P_chr18g15370	Vitvi18g01304	XP_019072270.1 abscisic acid 8'-hydroxylase 3-like	Abscisic acid 8'-hydroxylase 3 --- Putative (+)-abscisic acid 8'-hydroxylase --- ABA 8'-hydroxylase --- Cytochrome P450, E-class, group I	MF 16705 oxidoreductase activity, acting on paired donors, with incorporation or reduction of molecular oxygen --- BP 10268 brassinosteroid homeostasis --- CC 16021 integral component of membrane --- MF 4497 monooxygenase activity --- BP 16132 brassinosteroid biosynthetic process --- MF 5506 iron ion binding --- MF 20037 heme binding --- BP 16125 sterol metabolic process --- BP 51762 sesquiterpen…
Mb_M_chr06g07820	39.1009	-2.66636	0.516126	-5.1661	2.39032e-07	7.64795e-06	Mb_P_chr06g07610	Vitvi06g04205	---NA---	0	0
Mb_M_chr19g06910	3658.15	-2.71046	0.368119	-7.363	1.79821e-13	1.84214e-11	Mb_P_chr19g07210	Vitvi19g02032	CBI26677.3unnamed protein product, partial	Putative LIM and calponin domains-containing protein 1 --- DUF761 domain-containing protein/DUF4408 domain-containing protein	CC 16021 integral component of membrane
Mb_M_chr16g06860	571.119	-2.77034	0.188365	-14.7073	5.78576e-49	1.30397e-45	Mb_P_chr16g06420	Vitvi16g04263	XP_019081489.1 LRR receptor-like serine/threonine-protein kinase FEI 2	Receptor like protein 30 --- LRR receptor-like serine/threonine-protein kinase GSO2 --- Non-specific serine/threonine protein kinase	MF 16301 kinase activity --- BP 16310 phosphorylation --- BP 6464 cellular protein modification process --- MF 16773 phosphotransferase activity, alcohol group as acceptor --- MF 140096 catalytic activity, acting on a protein
Mb_M_chr18g07470	49.4406	-2.7734	0.463673	-5.98137	2.21265e-09	1.12695e-07	Mb_P_chr18g07440	Vitvi18g04141	---NA---	0	0
Mb_M_chr16g06870	1273.27	-2.78121	0.160351	-17.3445	2.17081e-67	9.78492e-64	Mb_P_chr16g06430	NA	NA	Leucine-rich repeat receptor-like serine/threonine-protein kinase --- LRR receptor-like serine/threonine-protein kinase FLS2	MF 16301 kinase activity --- BP 16310 phosphorylation
Mb_M_chr07g05460	171.758	-2.82368	0.318262	-8.8722	7.17134e-19	1.59629e-16	Mb_P_chr07g05520	Vitvi07g02230	XP_003632412.1 transcription factor UPBEAT1	Transcription factor UPBEAT --- Transcription factor UPBEAT1 --- Calcium-dependent protein kinase 4-like --- Myc-type, basic helix-loop-helix (BHLH) domain containing protein --- BHLH transcription factor	BP 2000112 regulation of cellular macromolecule biosynthetic process --- MF 976 transcription cis-regulatory region binding --- CC 5634 nucleus --- BP 6355 regulation of transcription, DNA-templated --- MF 46983 protein dimerization activity --- MF 3700 DNA-binding transcription factor activity --- MF 16301 kinase activity --- BP 2000280 regulation of root development --- BP 16310 phosphorylation
Mb_M_chr13g00280	607.839	-2.83285	0.215593	-13.1398	1.94737e-39	2.06535e-36	Mb_P_chr13g00260	Vitvi13g00015	XP_002268520.1 nematode resistance protein-like HSPRO2	nematode resistance protein-like HSPRO2 --- HSPRO	BP 19441 tryptophan catabolic process to kynurenine --- MF 20037 heme binding --- MF 46872 metal ion binding --- BP 6952 defense response
Mb_M_chr09g11910	57.7275	-2.86801	0.562404	-5.09956	3.40444e-07	1.05287e-05	Mb_P_chr09g11560	Vitvi09g01122	NP_001267919.1probable WRKY transcription factor 40-like	WRKY domain-containing protein --- Transcription factor WRKY9 --- Transcription factor WRKY3	BP 2000112 regulation of cellular macromolecule biosynthetic process --- MF 43565 sequence-specific DNA binding --- CC 5634 nucleus --- MF 3700 DNA-binding transcription factor activity --- BP 6355 regulation of transcription, DNA-templated --- CC 16021 integral component of membrane --- MF 1067 transcription regulatory region nucleic acid binding --- MF 3690 double-stranded DNA binding --- BP 97…
Mb_M_chr09g03270	154.585	-2.89644	0.369601	-7.83667	4.62635e-15	6.31917e-13	NA	Vitvi09g00275	XP_002283537.2PREDICTED: uncharacterized protein LOC100249745	Oxidative stress --- U3 small nucleolar RNA-associated protein like --- E3 UFM1-protein like --- suppressor protein SRP40-like	CC 5840 ribosome
Mb_M_chr01g18240	24.0959	-2.89733	0.726895	-3.98589	6.72263e-05	0.000979632	Mb_P_chr01g18890	Vitvi01g01801	XP_002273940.1PREDICTED: uncharacterized protein LOC100255664	Chromatin assembly factor 1 subunit A, putative --- Gag protease polyprotein	BP 9620 response to fungus --- MF 8233 peptidase activity --- CC 5634 nucleus --- CC 16021 integral component of membrane --- BP 6508 proteolysis
Mb_M_chr13g04340	182.41	-2.9326	0.273125	-10.7372	6.8079e-27	3.23017e-24	Mb_P_chr13g04400	Vitvi13g01992	XP_002283227.1PREDICTED: uncharacterized protein LOC100263265	ROTUNDIFOLIA like 8 --- Mesoderm induction early response protein --- Peptidyl-prolyl cis-trans isomerase FKBP20-1-like isoform X1	BP 48367 shoot system development --- CC 5886 plasma membrane --- MF 16853 isomerase activity --- BP 8285 negative regulation of cell population proliferation
Mb_M_chr04g01630	45.7266	-2.96079	0.553425	-5.34993	8.79861e-08	3.16014e-06	Mb_P_chr04g01750	Vitvi04g04040	XP_002279495.2 17.3 kDa class II heat shock protein-like	17.3 kDa class II heat shock protein-like --- SHSP domain-containing protein --- Heat-shock protein, putative	MF 43621 protein self-association --- BP 42542 response to hydrogen peroxide --- CC 5737 cytoplasm --- BP 9651 response to salt stress --- MF 51082 unfolded protein binding --- BP 9408 response to heat --- BP 51259 protein complex oligomerization --- BP 6457 protein folding
Mb_M_chr07g00520	23.9472	-2.97405	0.765183	-3.88672	0.000101609	0.00137127	Mb_P_chr07g00460	Vitvi07g04007	CAN76547.1hypothetical protein VITISV_042492	0	0
Mb_M_chr06g07030	157.93	-3.04933	0.322282	-9.46171	3.02953e-21	8.9545e-19	NA	Vitvi06g01723	XP_002281905.1PREDICTED: uncharacterized protein LOC100263768	Putative phosphatidyl-myo-inositol alpha-mannosyltransferase --- UDP-Glycosyltransferase superfamily protein --- Putative glycosyltransferase epsF --- Glycosyltransferase --- Glycosyl transferase	MF 16757 glycosyltransferase activity --- CC 16021 integral component of membrane
Mb_M_chr18g20130	20.48	-3.08254	0.72687	-4.24084	2.2268e-05	0.000388291	Mb_P_chr18g20180	Vitvi18g02995	XP_010665112.1PREDICTED: uncharacterized protein LOC104882672	Nucleolin --- Ryanodine receptor 3 like	NA
Mb_M_chr07g06400	97.1091	-3.09737	0.346714	-8.93349	4.12769e-19	9.54132e-17	Mb_P_chr07g06380	Vitvi07g04124	---NA---	Transcription factor PIF	MF 46983 protein dimerization activity --- BP 2000112 regulation of cellular macromolecule biosynthetic process --- CC 5634 nucleus --- BP 6355 regulation of transcription, DNA-templated --- MF 3700 DNA-binding transcription factor activity
Mb_M_chr05g13440	26.9175	-3.10821	0.812038	-3.82767	0.000129362	0.00166362	Mb_P_chr05g12840	Vitvi05g02078	XP_003632040.1 protein ACCELERATED CELL DEATH 6-like	0	0
Mb_M_chr04g01590	150.222	-3.10928	0.828422	-3.75326	0.000174551	0.00208836	Mb_P_chr04g01700	Vitvi04g01802	XP_002280647.1 17.3 kDa class II heat shock protein	17.3 kDa class II heat shock protein-like --- SHSP domain-containing protein --- HSP20 domain-containing protein --- Heat-shock protein, putative	MF 43621 protein self-association --- BP 42542 response to hydrogen peroxide --- CC 5737 cytoplasm --- BP 9651 response to salt stress --- MF 51082 unfolded protein binding --- BP 9408 response to heat --- BP 51259 protein complex oligomerization --- BP 6457 protein folding
Mb_M_chr06g03140	20.9516	-3.12353	0.767905	-4.0676	4.7499e-05	0.000730099	Mb_P_chr06g03150	Vitvi06g04083	AMB38758.1Grip22-like protein	Ripening-related protein grip22 --- Kiwellin --- RlpA-like double-psi beta-barrel domain-containing protein --- Putative rlpA-like protein, double-psi beta-barrel	CC 16021 integral component of membrane
Mb_M_chr18g05150	764.436	-3.12616	0.266131	-11.7467	7.34575e-32	4.90533e-29	Mb_P_chr18g05120	Vitvi18g00432	XP_002285762.1 protein EXORDIUM	Phosphate-induced protein 1 --- Putative phosphate-induced protein	CC 5615 extracellular space --- BP 9741 response to brassinosteroid --- CC 9505 plant-type cell wall
Mb_M_chr12g17200	3298.37	-3.13078	0.22001	-14.2302	5.95371e-46	1.1424e-42	Mb_P_chr12g17550	Vitvi12g02138	XP_010657906.1 22.0 kDa class IV heat shock protein	Small heat shock protein HSP --- Alpha crystallin/Hsp20 domain --- SHSP domain-containing protein --- Heat-shock protein, putative	MF 43621 protein self-association --- BP 42542 response to hydrogen peroxide --- CC 5737 cytoplasm --- BP 9651 response to salt stress --- MF 51082 unfolded protein binding --- CC 16021 integral component of membrane --- BP 9408 response to heat --- BP 51259 protein complex oligomerization --- BP 6457 protein folding
Mb_M_chr15g05820	74.645	-3.16647	0.426187	-7.42978	1.08782e-13	1.15373e-11	Mb_P_chr15g06360	Vitvi15g00434	XP_002265725.3 protein NRT1/ PTR FAMILY 7.3	Nitrate transporter 1.5 --- Putative proton-dependent oligopeptide transporter family, major facilitator superfamily --- Proton-dependent oligopeptide transporter family --- Peptide transporter	MF 22857 transmembrane transporter activity --- BP 55085 transmembrane transport --- CC 16021 integral component of membrane --- CC 5886 plasma membrane --- BP 6817 phosphate ion transport --- BP 10167 response to nitrate --- BP 15706 nitrate transport --- BP 46686 response to cadmium ion --- BP 10150 leaf senescence --- BP 55075 potassium ion homeostasis --- BP 6813 potassium ion transport
Mb_M_chr08g15070	180.085	-3.2217	0.301699	-10.6785	1.2829e-26	5.64164e-24	Mb_P_chr08g15500	Vitvi08g01600	XP_002267645.1 zinc finger protein ZAT5	Zinc finger protein ZAT5 --- Ankyrin repeat family protein isoform 1 --- Nucleic acid binding protein, putative	CC 16021 integral component of membrane
Mb_M_chr11g13500	126.088	-3.22502	0.357977	-9.00902	2.07907e-19	4.86826e-17	Mb_P_chr11g13350	Vitvi11g01676	XP_002274552.1 probable xyloglucan endotransglucosylase/hydrolase protein 23	Xyloglucan endotransglucosylase/hydrolase	MF 16762 xyloglucan:xyloglucosyl transferase activity --- BP 10411 xyloglucan metabolic process --- CC 48046 apoplast --- CC 16021 integral component of membrane --- MF 4553 hydrolase activity, hydrolyzing O-glycosyl compounds --- BP 42546 cell wall biogenesis --- BP 71555 cell wall organization
Mb_M_chr11g13420	43.2661	-3.32975	0.63133	-5.27419	1.3334e-07	4.62332e-06	Mb_P_chr11g13270	Vitvi11g01674	XP_010656826.1 probable xyloglucan endotransglucosylase/hydrolase protein 23	Xyloglucan endotransglucosylase/hydrolase	MF 16762 xyloglucan:xyloglucosyl transferase activity --- BP 10411 xyloglucan metabolic process --- CC 48046 apoplast --- CC 16021 integral component of membrane --- MF 4553 hydrolase activity, hydrolyzing O-glycosyl compounds --- BP 71555 cell wall organization --- BP 42546 cell wall biogenesis
Mb_M_chr12g04020	146.948	-3.43431	0.424176	-8.09642	5.65979e-16	9.27691e-14	Mb_P_chr12g04310	Vitvi12g00348	XP_002267468.1 ethylene-responsive transcription factor ERF054-like	ethylene-responsive transcription factor ERF054-like --- Transcription factor ERF18 --- AP2/ERF domain-containing protein --- AP2 domain class transcription factor --- Integrase-type DNA-binding superfamily protein	BP 2000112 regulation of cellular macromolecule biosynthetic process --- MF 3700 DNA-binding transcription factor activity --- CC 5634 nucleus --- BP 6355 regulation of transcription, DNA-templated --- MF 3677 DNA binding --- BP 6952 defense response
Mb_M_chr11g13510	50.7769	-3.46586	0.606344	-5.71599	1.09066e-08	4.94084e-07	Mb_P_chr11g13360	Vitvi11g01677	XP_002274601.1 probable xyloglucan endotransglucosylase/hydrolase protein 23	Xyloglucan endotransglucosylase/hydrolase	MF 16762 xyloglucan:xyloglucosyl transferase activity --- BP 10411 xyloglucan metabolic process --- CC 48046 apoplast --- CC 16021 integral component of membrane --- MF 4553 hydrolase activity, hydrolyzing O-glycosyl compounds --- BP 71555 cell wall organization --- BP 42546 cell wall biogenesis
Mb_M_chr18g03420	360.582	-3.53017	0.278665	-12.6681	8.87963e-37	8.00499e-34	Mb_P_chr18g03410	Vitvi18g00295	XP_003634463.1 ethylene-responsive transcription factor ERF014-like	ethylene-responsive transcription factor ERF014 --- ethylene-responsive transcription factor ERF014-like --- AP2/ERF domain-containing protein --- Integrase-type DNA-binding superfamily protein	BP 2000112 regulation of cellular macromolecule biosynthetic process --- MF 3700 DNA-binding transcription factor activity --- CC 5634 nucleus --- BP 6355 regulation of transcription, DNA-templated --- MF 3677 DNA binding --- BP 6952 defense response
Mb_M_chr18g05160	236.869	-3.5446	0.364042	-9.7368	2.10064e-22	6.88628e-20	Mb_P_chr18g05130	Vitvi18g02584	XP_002285761.1 protein EXORDIUM	Putative phosphate-induced protein --- Phosphate-induced protein 1 --- Phosphate-induced protein (Fragment)	CC 5615 extracellular space --- BP 9741 response to brassinosteroid --- CC 9505 plant-type cell wall --- CC 16021 integral component of membrane
Mb_M_chr05g05510	783.464	-3.5516	0.162427	-21.8658	5.49465e-106	9.90685e-102	Mb_P_chr05g05050	Vitvi05g01877	XP_003631984.1PREDICTED: uncharacterized protein LOC100854649	0	0
Mb_M_chr04g01640	134.609	-3.6306	1.0328	-3.51529	0.000439276	0.00454724	Mb_P_chr04g01780	Vitvi04g00135	XP_002280680.1 17.3 kDa class II heat shock protein	17.9 kDa class II heat shock protein --- SHSP domain-containing protein --- Heat-shock protein, putative	MF 43621 protein self-association --- BP 42542 response to hydrogen peroxide --- CC 5737 cytoplasm --- BP 9651 response to salt stress --- MF 51082 unfolded protein binding --- BP 9408 response to heat --- BP 51259 protein complex oligomerization --- BP 6457 protein folding
Mb_M_chr10g18270	72.1866	-3.88516	0.467629	-8.30821	9.71527e-17	1.73432e-14	Mb_P_chr10g17940	NA	NA	0	0
Mb_M_chr10g06320	37.6179	-4.04242	0.664171	-6.08642	1.15467e-09	6.25185e-08	Mb_P_chr10g06660	Vitvi03g04460	CBI25832.3unnamed protein product, partial	NA	MF 5200 structural constituent of cytoskeleton --- CC 5874 microtubule --- BP 7017 microtubule-based process --- BP 7010 cytoskeleton organization --- MF 3924 GTPase activity --- BP 6397 mRNA processing --- MF 5525 GTP binding
Mb_M_chr02g07710	325.424	-4.14271	0.586171	-7.06741	1.57855e-12	1.38836e-10	Mb_P_chr02g07480	Vitvi02g01780	XP_002270581.2 ethylene-responsive transcription factor 2	Ethylene responsive transcription factor 1a --- ethylene-responsive transcription factor 2-like --- Transcription factor ERF36 --- AP2 domain class transcription factor --- AP2/ERF domain-containing protein --- AP2/ERF domain containing protein	BP 9873 ethylene-activated signaling pathway --- MF 3700 DNA-binding transcription factor activity --- CC 5634 nucleus --- MF 3677 DNA binding --- BP 2000112 regulation of cellular macromolecule biosynthetic process --- BP 6355 regulation of transcription, DNA-templated
Mb_M_chr11g13440	157.596	-4.30068	0.813797	-5.28471	1.25903e-07	4.41642e-06	Mb_P_chr11g13290	Vitvi11g01675	XP_002273742.2 probable xyloglucan endotransglucosylase/hydrolase protein 23	Xyloglucan endotransglucosylase/hydrolase	MF 16762 xyloglucan:xyloglucosyl transferase activity --- BP 10411 xyloglucan metabolic process --- CC 48046 apoplast --- CC 16021 integral component of membrane --- MF 4553 hydrolase activity, hydrolyzing O-glycosyl compounds --- BP 42546 cell wall biogenesis --- BP 71555 cell wall organization
Mb_M_chr02g00500	28.5981	-4.35453	1.0741	-4.05413	5.03211e-05	0.000766789	Mb_P_chr02g00460	Vitvi02g00040	XP_010658407.1 endoglucanase	Endoglucanase	MF 8810 cellulase activity --- BP 30245 cellulose catabolic process --- CC 16021 integral component of membrane --- BP 9835 fruit ripening
Mb_M_chr10g18240	18.0824	-4.40698	1.00918	-4.36689	1.26028e-05	0.000239187	Mb_P_chr10g17910	NA	NA	GRAM domain-containing protein --- FH interacting protein 1	NA
Mb_M_chr07g21510	84.0066	-4.61951	0.518548	-8.90856	5.17002e-19	1.16519e-16	Mb_P_chr07g21970	Vitvi07g01737	XP_002282686.1 mitogen-activated protein kinase kinase kinase 2	Mitogen-activated protein kinase kinase kinase npk1 --- Protein kinase domain-containing protein --- Serine/threonine-protein kinase PBS1 --- Protein kinase, ATP binding site-containing protein	MF 4674 protein serine/threonine kinase activity --- BP 6468 protein phosphorylation --- MF 5524 ATP binding --- BP 165 MAPK cascade
Mb_M_chr04g01570	210.635	-5.14441	1.29931	-3.95934	7.51582e-05	0.00107804	Mb_P_chr04g01660	Vitvi04g01795	XP_002280460.1 17.1 kDa class II heat shock protein	17.3 kDa class II heat shock protein-like --- SHSP domain-containing protein --- HSP20 domain-containing protein --- Heat-shock protein, putative	MF 43621 protein self-association --- BP 42542 response to hydrogen peroxide --- CC 5737 cytoplasm --- BP 9651 response to salt stress --- MF 51082 unfolded protein binding --- BP 9408 response to heat --- BP 51259 protein complex oligomerization --- BP 6457 protein folding
Mb_M_chr17g06020	11.4997	-5.35669	1.58063	-3.38896	0.000701591	0.00662981	Mb_P_chr17g06490	Vitvi17g01446	XP_002266495.2PREDICTED: uncharacterized protein LOC100260307	Retrovirus-related Pol polyprotein from transposon RE1	MF 3676 nucleic acid binding --- CC 16021 integral component of membrane
Mb_M_chr12g09070	6.77716	-6.05196	1.75367	-3.45103	0.000558454	0.00549015	Mb_P_chr12g09340	Vitvi12g02506	RXH67866.1hypothetical protein DVH24_028013	0	0
Mb_M_chr02g01130	12.6446	-6.94399	1.64453	-4.22247	2.41638e-05	0.000416514	Mb_P_chr02g01050	Vitvi02g00093	XP_002271526.1 ethylene-responsive transcription factor CRF2	ethylene-responsive transcription factor CRF2-like --- Cytokinin response factor 2 --- AP2/ERF domain-containing protein --- DNA binding protein	BP 2000112 regulation of cellular macromolecule biosynthetic process --- MF 3700 DNA-binding transcription factor activity --- CC 5634 nucleus --- BP 6355 regulation of transcription, DNA-templated --- MF 3677 DNA binding --- BP 6952 defense response --- BP 9873 ethylene-activated signaling pathway

## Sheet: 595v136_P
Geneid	baseMean	log2FoldChange	lfcSE	stat	pvalue	padj	Malbec-Mag_Orthologous	PNv4_Orthologous	PNv4_Description	Mb_P_PANNZER_Description	Mb_P_PANZZER_GOid
Mb_P_chr07g17660	103.296	9.43147	1.25184	7.53411	4.91663e-14	5.31464e-12	Mb_M_chr07g17190	Vitvi07g01394	XP_002268637.1 7-deoxyloganetin glucosyltransferase	Glycosyltransferase --- linamarin synthase 2-like --- 7-deoxyloganetin glucosyltransferase (Fragment) --- UDP-glucuronosyl and UDP-glucosyl transferase --- RNase H type-1 domain-containing protein	MF 8194 UDP-glycosyltransferase activity --- BP 9718 anthocyanin-containing compound biosynthetic process --- MF 46527 glucosyltransferase activity --- BP 16114 terpenoid biosynthetic process --- MF 4523 RNA-DNA hybrid ribonuclease activity --- BP 90502 RNA phosphodiester bond hydrolysis, endonucleolytic --- MF 3676 nucleic acid binding
Mb_P_chr02g00330	254.171	6.18571	1.00585	6.14973	7.76151e-10	4.25828e-08	Mb_M_chr02g00360	Vitvi02g00025	XP_002278894.1 heat shock protein 83	Heat shock protein 83 --- Molecular chaperone HtpG	MF 51082 unfolded protein binding --- BP 6457 protein folding --- CC 48471 perinuclear region of cytoplasm --- MF 16887 ATP hydrolysis activity --- BP 50821 protein stabilization --- CC 5829 cytosol --- CC 32991 protein-containing complex --- BP 34605 cellular response to heat --- CC 5886 plasma membrane --- MF 5524 ATP binding --- CC 16021 integral component of membrane
Mb_P_chr07g01000	10.3142	5.18084	1.56185	3.31712	0.000909499	0.00816033	Mb_M_chr07g01060	Vitvi07g00078	XP_019073572.1 heat stress transcription factor A-6b	Heat shock transcription factor A7a1 --- Putative DNA binding protein isoform 1	BP 2000112 regulation of cellular macromolecule biosynthetic process --- MF 43565 sequence-specific DNA binding --- CC 5634 nucleus --- MF 3700 DNA-binding transcription factor activity --- BP 6355 regulation of transcription, DNA-templated --- MF 8168 methyltransferase activity --- MF 1067 transcription regulatory region nucleic acid binding --- MF 3690 double-stranded DNA binding --- BP 34605 c…
Mb_P_chr16g10870	16.486	4.83602	1.00839	4.79578	1.62039e-06	4.07003e-05	Mb_M_chr16g11390	NA	NA	Non-specific serine/threonine protein kinase --- Rust resistance kinase Lr10 --- Kinase superfamily protein, putative	MF 30247 polysaccharide binding --- BP 6468 protein phosphorylation --- CC 16021 integral component of membrane --- MF 4672 protein kinase activity --- MF 5524 ATP binding --- MF 8889 glycerophosphodiester phosphodiesterase activity
Mb_P_chr16g07150	208.297	4.03255	0.794203	5.07748	3.82472e-07	1.15186e-05	Mb_M_chr16g07510	Vitvi16g00681	XP_002267332.1 23.6 kDa heat shock protein, mitochondrial	Small heat shock protein, chloroplastic --- SHSP domain-containing protein --- HSP20 domain-containing protein --- Alpha crystallin/Hsp20 domain	NA
Mb_P_chr04g14180	9.5231	3.98521	1.08711	3.66589	0.00024648	0.00277157	NA	Vitvi04g01282	RVW22649.1hypothetical protein CK203_100629	Late embryogenesis abundant protein	NA
Mb_P_chr05g03000	413.74	3.96211	0.282941	14.0033	1.48813e-44	1.80163e-41	Mb_M_chr05g03490	Vitvi05g01835	RVW55927.1 Diacylglycerol O-acyltransferase 3, cytosolic	Pyridoxal phosphate (PLP)-dependent transferases superfamily protein isoform 1 --- Soluble diacylglycerol acyltransferase --- diacylglycerol O-acyltransferase 3 --- Thioredoxin-like fold containing protein --- Ferredoxin-dependent glutamate synthase	MF 4144 diacylglycerol O-acyltransferase activity --- BP 19432 triglyceride biosynthetic process --- CC 5829 cytosol --- MF 51537 2 iron, 2 sulfur cluster binding --- MF 46872 metal ion binding --- BP 6071 glycerol metabolic process
Mb_P_chr02g02730	585.884	3.56361	0.204271	17.4455	3.72657e-68	1.69186e-64	Mb_M_chr02g02810	Vitvi02g00228	XP_002280048.1 homeobox-leucine zipper protein ATHB-12	Homeobox-leucine zipper protein HOX6 --- Homeobox domain-containing protein --- Putative leucine zipper, homeobox-associated, Homeodomain-like protein	MF 981 DNA-binding transcription factor activity, RNA polymerase II-specific --- BP 6357 regulation of transcription by RNA polymerase II --- CC 5634 nucleus --- BP 2000112 regulation of cellular macromolecule biosynthetic process --- MF 43565 sequence-specific DNA binding --- BP 45893 positive regulation of transcription, DNA-templated
Mb_P_chr09g06610	20.1682	3.4933	0.907179	3.85073	0.000117768	0.00152653	Mb_M_chr09g06750	Vitvi09g00582	XP_034695482.1crocetin glucosyltransferase, chloroplastic-like	Crocetin glucosyltransferase, chloroplastic --- UDPGT domain-containing protein	MF 8194 UDP-glycosyltransferase activity
Mb_P_chr13g09740	12.0187	3.45753	0.885175	3.90604	9.38206e-05	0.00127529	Mb_M_chr13g09820	Vitvi13g04262	CAN68334.1hypothetical protein VITISV_040539	Carboxylic ester hydrolase, putative --- GDSL-like Lipase/Acylhydrolase superfamily protein, putative isoform 1 --- GDSL esterase/lipase --- Sinapine esterase --- GDSL-like lipase/acylhydrolase --- Lipase	MF 16788 hydrolase activity, acting on ester bonds --- CC 16021 integral component of membrane --- MF 52887 7,9,9'-tricis-neurosporene:quinone oxidoreductase activity --- MF 52886 9,9'-dicis-carotene:quinone oxidoreductase activity --- MF 16719 carotene 7,8-desaturase activity
Mb_P_chr15g01960	14.3703	3.44599	0.939616	3.66744	0.000244992	0.00276105	Mb_M_chr02g06320	Vitvi19g04297	RVX09068.1Geraniol 8-hydroxylase	0	0
Mb_P_chr01g05340	1443.45	3.39832	0.183465	18.5229	1.3485e-76	1.22444e-72	Mb_M_chr01g05380	Vitvi01g00408	RVX12538.1DnaJ-like subfamily B member 8	DnaJ subfamily B member like --- chaperone protein DnaJ-like --- Terminal organelle assembly protein --- J domain-containing protein --- Chaperone protein DnaJ --- Heat shock protein binding protein	CC 5634 nucleus --- CC 5737 cytoplasm
Mb_P_chr19g03710	44.6366	3.2773	0.467518	7.00999	2.38341e-12	2.01315e-10	Mb_M_chr19g03710	Vitvi19g00291	RVW93093.1hypothetical protein CK203_031480	DUF4408 domain-containing protein (Fragment) --- DUF761 domain-containing protein/DUF4408 domain-containing protein --- UDP-glucuronosyltransferase 2B1 --- SPARC-like protein 1 --- Dystrophin --- translation initiation factor IF-2	CC 16021 integral component of membrane --- MF 3743 translation initiation factor activity --- BP 6413 translational initiation --- MF 16740 transferase activity
Mb_P_chr01g02290	18.2476	3.18226	0.795732	3.99916	6.35689e-05	0.000927238	Mb_M_chr01g02370	Vitvi01g00163	XP_010648491.1PREDICTED: uncharacterized protein LOC104878994	NA	CC 22625 cytosolic large ribosomal subunit --- MF 3735 structural constituent of ribosome --- BP 6412 translation --- CC 16021 integral component of membrane
Mb_P_chr11g01970	39.1933	3.12011	0.518837	6.01367	1.81367e-09	9.51914e-08	Mb_M_chr11g02030	Vitvi11g00159	XP_002279393.2 heat stress transcription factor A-7a	Heat stress transcription factor A-2	BP 2000112 regulation of cellular macromolecule biosynthetic process --- MF 43565 sequence-specific DNA binding --- CC 5634 nucleus --- MF 3700 DNA-binding transcription factor activity --- BP 6355 regulation of transcription, DNA-templated --- MF 8168 methyltransferase activity --- MF 1067 transcription regulatory region nucleic acid binding --- MF 3690 double-stranded DNA binding --- BP 34605 c…
Mb_P_chr05g13340	10.6236	3.06647	0.915555	3.3493	0.000810155	0.0074118	Mb_M_chr05g13840	Vitvi05g02082	XP_034685032.1protein ACCELERATED CELL DEATH 6-like	Protein accelerated cell death 6 --- Espin --- Inversin --- Ankyrin-1 --- Ankyrin repeat-containing protein	NA
Mb_P_chr01g10220	119.216	3.06325	0.412076	7.43371	1.05594e-13	1.08953e-11	Mb_M_chr01g10040	Vitvi01g00850	XP_002267298.2 metalloendoproteinase 5-MMP	Metalloendoproteinase 1 --- ZnMc domain-containing protein --- Peptidase M10, metallopeptidase --- Matrixin family protein, putative --- Putative stromelysin 2 --- MATRIX METALLOproteinASE	CC 31225 anchored component of membrane --- MF 4222 metalloendopeptidase activity --- BP 6508 proteolysis --- CC 31012 extracellular matrix --- BP 30574 collagen catabolic process --- MF 8270 zinc ion binding --- BP 30198 extracellular matrix organization --- CC 5886 plasma membrane --- CC 16021 integral component of membrane --- MF 4252 serine-type endopeptidase activity
Mb_P_chr19g01400	53.3533	3.06029	0.675452	4.53072	5.8782e-06	0.00012427	NA	NA	NA	0	0
Mb_P_chr17g01950	444.467	3.01942	0.207192	14.573	4.16984e-48	8.4138e-45	NA	Vitvi17g00152	XP_002279421.2PREDICTED: uncharacterized protein LOC100244084	Cyclin-dependent kinase G-2-like --- Carboxypeptidase	BP 2000143 negative regulation of DNA-templated transcription, initiation --- MF 4180 carboxypeptidase activity --- CC 5634 nucleus --- BP 2000113 negative regulation of cellular macromolecule biosynthetic process --- MF 5515 protein binding --- MF 16301 kinase activity --- BP 6508 proteolysis --- BP 16310 phosphorylation
Mb_P_chr16g13850	1215.89	3.00812	0.185074	16.2536	2.10512e-59	6.37149e-56	Mb_M_chr16g14410	Vitvi16g01985	RVW18286.1 phosphatase 2C 8	Protein-serine/threonine phosphatase	MF 106307 protein serine/threonine phosphatase activity --- BP 6470 protein dephosphorylation --- CC 5829 cytosol --- MF 106306 protein serine/threonine phosphatase activity --- CC 5634 nucleus --- MF 46872 metal ion binding
Mb_P_chr08g06040	30.8037	2.97035	0.572312	5.19009	2.10193e-07	6.90255e-06	Mb_M_chr08g05920	Vitvi08g00857	XP_002271473.1 RING-H2 finger protein ATL74	RING-H2 finger protein ATL72 --- RING-H2 finger protein ATL73 --- Zinc finger, RING-type --- RING-type domain-containing protein --- RING/U-box superfamily protein isoform 2 --- RING-H2 finger protein ATL74	CC 16021 integral component of membrane --- MF 16746 acyltransferase activity
Mb_P_chr06g12980	24.6976	2.95167	0.639298	4.61705	3.89239e-06	8.71587e-05	Mb_M_chr06g13200	Vitvi06g01203	RVX19945.1Phenylalanine N-monooxygenase	Phenylalanine N-monooxygenase --- Tryptophan N-monooxygenase 1 --- isoleucine N-monooxygenase 2-like	MF 16705 oxidoreductase activity, acting on paired donors, with incorporation or reduction of molecular oxygen --- CC 16021 integral component of membrane --- BP 33075 isoquinoline alkaloid biosynthetic process --- MF 4497 monooxygenase activity --- MF 5506 iron ion binding --- MF 20037 heme binding --- CC 5789 endoplasmic reticulum membrane
Mb_P_chr19g13140	729.423	2.93336	0.219502	13.3637	9.8491e-41	1.05212e-37	Mb_M_chr19g12630	Vitvi19g01356	XP_019072404.1 9-cis-epoxycarotenoid dioxygenase 1 isoform X1	9-cis-epoxycarotenoid dioxygenase --- 9-cis-epoxycarotenoid dioxygenase NCED --- Carotenoid oxygenase	MF 16702 oxidoreductase activity, acting on single donors with incorporation of molecular oxygen, incorporation of two atoms of oxygen --- BP 16121 carotene catabolic process --- CC 9570 chloroplast stroma --- MF 46872 metal ion binding --- BP 10162 seed dormancy process
Mb_P_chr14g19700	40.569	2.91926	0.76496	3.81622	0.000135511	0.00170606	Mb_M_chr14g19280	Vitvi14g04641	RVX08775.1Senescence-associated carboxylesterase 101	Senescence-associated carboxylesterase 101 --- Acyl hydrolase	MF 52689 carboxylic ester hydrolase activity --- BP 6952 defense response --- CC 5634 nucleus --- BP 6629 lipid metabolic process
Mb_P_chr04g11980	14.237	2.91014	0.893088	3.25852	0.00111996	0.00959359	Mb_M_chr04g11240	Vitvi04g01092	XP_010656371.1 dnaJ homolog subfamily C GRV2 isoform X2	0	0
Mb_P_chr01g17770	171.053	2.89285	0.874978	3.3062	0.000945721	0.00842704	Mb_M_chr01g17200	Vitvi01g01708	ACZ48681.1 Bcl-2-associated athanogene-like protein	BAG domain-containing protein --- retinitis pigmentosa 1-like 1 protein isoform X1 --- nuclear autoantigenic sperm protein-like --- IQ motif	MF 51087 chaperone binding --- BP 6457 protein folding
Mb_P_chr13g19520	138.734	2.84818	0.28024	10.1634	2.88907e-24	1.09303e-21	Mb_M_chr13g18980	Vitvi13g02505	CBI24887.3unnamed protein product, partial	0	0
Mb_P_chr09g15450	16.7238	2.82522	0.724458	3.89977	9.62837e-05	0.00129808	Mb_M_chr09g15330	Vitvi09g01471	XP_002270513.2PREDICTED: uncharacterized protein LOC100256402	Checkpoint serine/threonine-protein kinase BUB1-like --- Mitochondrial import inner membrane translocase subunit tim-10 isoform 2	CC 16021 integral component of membrane --- MF 16301 kinase activity --- BP 16310 phosphorylation
Mb_P_chr17g04380	340.435	2.82506	0.185874	15.1988	3.6041e-52	9.35006e-49	Mb_M_chr17g04290	Vitvi17g00331	RVX14149.1hypothetical protein CK203_011240	Carbohydrate-responsive element-binding protein	CC 16021 integral component of membrane
Mb_P_chr15g12080	2665.27	2.81438	0.172515	16.3138	7.87447e-60	2.86001e-56	Mb_M_chr15g11550	Vitvi15g00912	XP_002262950.3 homeobox-leucine zipper protein ATHB-12	Homeobox-leucine zipper protein ATHB-7 --- Homeobox domain-containing protein --- Octamer-binding transcription factor	MF 981 DNA-binding transcription factor activity, RNA polymerase II-specific --- BP 6357 regulation of transcription by RNA polymerase II --- CC 5634 nucleus --- BP 2000112 regulation of cellular macromolecule biosynthetic process --- MF 43565 sequence-specific DNA binding --- CC 16021 integral component of membrane --- BP 45893 positive regulation of transcription, DNA-templated
Mb_P_chr08g13120	18.3369	2.72596	0.764551	3.56544	0.000363245	0.00384637	Mb_M_chr08g12700	Vitvi08g04296	XP_002275746.2 secoisolariciresinol dehydrogenase-like	0	0
Mb_P_chr18g25030	90.7042	2.70406	0.365357	7.40115	1.35005e-13	1.36966e-11	Mb_M_chr18g24570	Vitvi18g02063	XP_019071767.1PREDICTED: uncharacterized protein LOC100244789	GNAT domain --- Acyl-CoA N-acyltransferases superfamily protein (Fragment) --- FkbH domain containing protein --- N-acetyltransferase domain-containing protein --- N-acetyltransferase, putative	MF 8080 N-acetyltransferase activity --- CC 5737 cytoplasm
Mb_P_chr16g08230	18.8937	2.68146	0.729965	3.67341	0.000239335	0.00271137	Mb_M_chr16g08660	Vitvi16g00789	XP_002264835.1 geraniol 8-hydroxylase	Cytochrome P450, family 706, subfamily A, polypeptide 7 --- flavonoid 3'-monooxygenase-like --- 3,9-dihydroxypterocarpan 6A-monooxygenase --- Geraniol 8-hydroxylase --- Putative ferulate 5-hydroxylase --- ferruginol synthase-like --- Ribonuclease H	MF 16705 oxidoreductase activity, acting on paired donors, with incorporation or reduction of molecular oxygen --- CC 16021 integral component of membrane --- BP 51762 sesquiterpene biosynthetic process --- MF 4497 monooxygenase activity --- MF 5506 iron ion binding --- MF 20037 heme binding --- BP 19438 aromatic compound biosynthetic process --- BP 33076 isoquinoline alkaloid metabolic process -…
Mb_P_chr07g25050	18.9327	2.64013	0.685273	3.85267	0.000116835	0.00151661	Mb_M_chr07g24580	Vitvi07g02009	XP_019076420.1 myb-related protein 308-like	R2R3-MYB transcription factor MYB1 --- transcription repressor MYB6 --- MYB transcription factor --- Transcription repressor MYB4 --- SANT/Myb domain	MF 3677 DNA binding --- CC 5634 nucleus
Mb_P_chr12g09010	18.4748	2.63568	0.708021	3.7226	0.000197178	0.00231165	Mb_M_chr12g08710	Vitvi12g00722	XP_010657480.1 glucose-6-phosphate 1-dehydrogenase, chloroplastic isoform X1	Glucose-6-phosphate 1-dehydrogenase --- Glucose-6-phosphate 1-dehydrogenase, chloroplastic	BP 9051 pentose-phosphate shunt, oxidative branch --- MF 4345 glucose-6-phosphate dehydrogenase activity --- CC 9507 chloroplast --- MF 50661 NADP binding --- BP 6006 glucose metabolic process
Mb_P_chr06g01250	111.497	2.60288	0.445892	5.83747	5.29995e-09	2.55297e-07	Mb_M_chr06g01310	Vitvi06g01597	XP_002285683.2 dirigent protein 22	Dirigent protein (Fragment)	CC 48046 apoplast --- MF 16874 ligase activity --- CC 16021 integral component of membrane
Mb_P_chr01g03930	197.049	2.56001	0.28439	9.00174	2.22169e-19	5.45214e-17	Mb_M_chr01g03940	Vitvi01g00299	XP_002283553.1PREDICTED: uncharacterized protein LOC100244058	UV excision repair protein --- Transmembrane protein	CC 16021 integral component of membrane
Mb_P_chr07g16110	35.6121	2.53624	0.691114	3.66979	0.000242752	0.0027408	NA	Vitvi07g04495	CAN82712.1hypothetical protein VITISV_030452	0	0
Mb_P_chr10g03160	47.9697	2.52021	0.571957	4.4063	1.0515e-05	0.000205768	Mb_M_chr17g05610	Vitvi10g01698	CBI25754.3unnamed protein product, partial	0	0
Mb_P_chr01g09890	26.4626	2.51619	0.719179	3.49869	0.000467541	0.00474487	Mb_M_chr01g09740	Vitvi01g00816	XP_002267219.1 MLP-like protein 423	Bet v I type allergen --- Major latex protein, putative	MF 10427 abscisic acid binding --- BP 9738 abscisic acid-activated signaling pathway --- MF 4864 protein phosphatase inhibitor activity --- BP 6952 defense response --- MF 38023 signaling receptor activity --- BP 43086 negative regulation of catalytic activity --- BP 9607 response to biotic stimulus
Mb_P_chr01g10230	40.337	2.51196	0.469851	5.34629	8.97737e-08	3.29352e-06	Mb_M_chr01g10060	Vitvi01g02096	XP_003631290.1PREDICTED: uncharacterized protein LOC100262187	Fibrillin-2 C-terminal peptide like --- Alpha-N-acetylglucosaminidase family / NAGLU family isoform 1 --- Putative CDP-diacylglycerol--glycerol-3-phosphate 3-phosphatidyltransferase (Fragment) --- GPI mannosyltransferase --- Eukaryotic translation initiation factor 5 like --- CDP-diacylglycerol-glycerol-3-phosphate 3-phosphatidyltransferase	BP 9611 response to wounding --- MF 16740 transferase activity --- BP 9617 response to bacterium --- BP 302 response to reactive oxygen species --- MF 3743 translation initiation factor activity --- BP 71456 cellular response to hypoxia --- BP 6413 translational initiation
Mb_P_chr01g18240	14.4227	2.48357	0.760464	3.26585	0.00109135	0.00938836	Mb_M_chr01g17650	Vitvi01g01743	XP_003631363.1 B3 domain-containing transcription factor FUS3-like	B3 domain-containing transcription factor FUS3 --- AP2/B3-like transcriptional factor family protein isoform 1 --- TF-B3 domain-containing protein	BP 2000112 regulation of cellular macromolecule biosynthetic process --- MF 3700 DNA-binding transcription factor activity --- CC 5634 nucleus --- BP 6355 regulation of transcription, DNA-templated --- MF 3677 DNA binding --- MF 19900 kinase binding --- BP 10373 negative regulation of gibberellin biosynthetic process --- BP 10262 somatic embryogenesis --- BP 10116 positive regulation of abscisic …
Mb_P_chr14g15440	30.3713	2.46456	0.562967	4.3778	1.19885e-05	0.000228928	Mb_M_chr14g15320	Vitvi14g01467	XP_010660683.1PREDICTED: uncharacterized protein LOC104881643	J domain-containing protein	CC 5783 endoplasmic reticulum
Mb_P_chr14g14190	516.424	2.46116	0.27133	9.07074	1.18215e-19	3.02364e-17	Mb_M_chr14g14060	Vitvi14g01354	XP_002281305.1PREDICTED: uncharacterized protein LOC100258293	Mitotic spindle checkpoint protein MAD2-like --- NADH-ubiquinone reductase complex 1 MLRQ subunit --- PLC-like phosphodiesterases superfamily protein	CC 16021 integral component of membrane
Mb_P_chr17g09740	433.142	2.45975	0.293906	8.36917	5.80253e-17	1.08633e-14	Mb_M_chr17g09440	Vitvi17g00787	XP_002279989.1 U-box domain-containing protein 19-like	U-box domain-containing protein 19-like --- RING-type E3 ubiquitin transferase	MF 4842 ubiquitin-protein transferase activity --- BP 16567 protein ubiquitination --- CC 5634 nucleus --- CC 5737 cytoplasm --- MF 16746 acyltransferase activity --- MF 5524 ATP binding --- MF 16874 ligase activity --- BP 6811 ion transport
Mb_P_chr17g08820	21.1174	2.45889	0.605451	4.06125	4.88099e-05	0.000738739	Mb_M_chr17g08470	Vitvi17g04205	---NA---	0	0
Mb_P_chr10g05790	46.27	2.44641	0.475113	5.14911	2.61721e-07	8.29539e-06	Mb_M_chr10g05400	Vitvi15g04474	WP_181034377.1DUF3774 domain-containing protein	0	0
Mb_P_chr01g07910	80.1778	2.44268	0.444084	5.5005	3.78719e-08	1.49512e-06	Mb_M_chr01g07850	Vitvi01g02030	XP_010650490.1 probable E3 ubiquitin-protein ligase XERICO	probable E3 ubiquitin-protein ligase XERICO --- Salt tunicamycin-induced RING finger protein (Fragment) --- RING-type domain-containing protein --- RING/U-box superfamily protein --- RING-H2 type zinc finger	MF 8270 zinc ion binding --- CC 16021 integral component of membrane
Mb_P_chr04g01410	45.761	2.41797	0.486214	4.97305	6.5907e-07	1.83851e-05	Mb_M_chr04g01320	Vitvi04g01789	CAN63091.1hypothetical protein VITISV_032018	0	0
Mb_P_chr11g02770	108.984	2.39834	0.354905	6.75769	1.40208e-11	1.06091e-09	Mb_M_chr11g02790	Vitvi11g00229	XP_002283114.2 zinc finger CCCH domain-containing protein 20	Zinc finger CCCH domain-containing protein 20 --- C3H1-type domain-containing protein --- Putative transcription factor C3H family	MF 46872 metal ion binding --- MF 3677 DNA binding --- MF 16787 hydrolase activity
Mb_P_chr18g01120	59.7334	2.33945	0.367048	6.37369	1.84534e-10	1.14765e-08	Mb_M_chr18g01100	Vitvi18g00092	XP_019082272.1 protein kinase APK1B, chloroplastic isoform X5	probable serine/threonine-protein kinase PIX13 --- Serine/threonine-protein kinase NAK --- Serine/threonine-protein kinase Cx32 --- Protein kinase domain-containing protein --- Putative serine/threonine-protein kinase, active site protein	MF 4674 protein serine/threonine kinase activity --- BP 6468 protein phosphorylation --- MF 5524 ATP binding --- BP 165 MAPK cascade
Mb_P_chr03g02990	2241.47	2.32693	0.516304	4.50689	6.57841e-06	0.000136374	Mb_M_chr03g02930	Vitvi03g01426	XP_002281225.1 probable flavin-containing monooxygenase 1	Flavin-containing monooxygenase	MF 4499 N,N-dimethylaniline monooxygenase activity --- MF 50661 NADP binding --- MF 50660 flavin adenine dinucleotide binding
Mb_P_chr17g00320	30.5301	2.32686	0.715144	3.25369	0.00113917	0.00973523	Mb_M_chr17g00340	Vitvi17g00018	XP_010663813.1 random slug protein 5 isoform X2	Random slug protein 5 --- phosphatidylinositol transfer protein 3 --- CRAL-TRIO domain-containing protein --- Polyphosphoinositide binding protein Ssh2p --- CRAL-TRIO lipid binding domain containing protein --- CRAL-TRIO domain --- Sec14 cytosolic factor	CC 16020 membrane --- MF 16787 hydrolase activity
Mb_P_chr19g02660	1055.02	2.32343	0.242142	9.5953	8.36747e-22	2.61988e-19	Mb_M_chr19g02660	Vitvi19g00206	XP_010644181.1 early nodulin-like protein 2	early nodulin-like protein 2 --- Phytocyanin domain-containing protein --- Cupredoxin --- Copper ion binding protein, putative	MF 9055 electron transfer activity --- BP 22900 electron transport chain --- CC 46658 anchored component of plasma membrane --- CC 16021 integral component of membrane
Mb_P_chr04g17000	75.8085	2.26554	0.461199	4.91229	9.00189e-07	2.41469e-05	Mb_M_chr04g16160	Vitvi04g01540	XP_002271073.3 thiosulfate sulfurtransferase 16, chloroplastic	Rhodanese-like domain-containing protein 15, chloroplastic --- thiosulfate sulfurtransferase 16, chloroplastic --- Beta-galactosidase 3 isoform 1 --- Rhodanese-like domain-containing protein 15 --- Rhodanese domain-containing protein --- Senescence-associated protein DIN1 --- Phage shock protein E --- Rhodanese-like domain containing protein --- Senescence-associated protein	MF 4792 thiosulfate sulfurtransferase activity
Mb_P_chr17g10170	74.9509	2.26238	0.435419	5.19587	2.03764e-07	6.71569e-06	Mb_M_chr17g09800	Vitvi17g00822	XP_002279128.2 transcription factor WER	Transcription factor WER --- MYB transcription factor	MF 976 transcription cis-regulatory region binding --- BP 30154 cell differentiation --- CC 5634 nucleus --- BP 10015 root morphogenesis --- BP 90558 plant epidermis development --- MF 5515 protein binding --- MF 3700 DNA-binding transcription factor activity --- BP 71695 anatomical structure maturation --- BP 45893 positive regulation of transcription, DNA-templated --- BP 2000112 regulation of …
Mb_P_chr18g04290	197.732	2.25986	0.281223	8.03582	9.29565e-16	1.45525e-13	Mb_M_chr18g04310	Vitvi18g02559	XP_002285811.1 heavy metal-associated isoprenylated plant protein 23	Heavy metal-associated isoprenylated plant protein 26 --- HMA domain-containing protein --- Metal ion binding protein	MF 46872 metal ion binding
Mb_P_chr16g01200	220.483	2.24823	0.381639	5.89099	3.83891e-09	1.88929e-07	Mb_M_chr16g01170	Vitvi16g00095	XP_002272449.1 cinnamoyl-CoA reductase-like SNL6 isoform X1	cinnamoyl-CoA reductase-like SNL6 --- Cinnamoyl-CoA reductase --- Tetraketide alpha-pyrone reductase 1 --- Bifunctional dihydroflavonol 4-reductase/flavanone 4-reductase --- Cinnamoyl-CoA reductase, putative --- NAD(P)-binding Rossmann-fold superfamily protein --- Hopanoid-associated sugar epimerase	MF 3854 3-beta-hydroxy-delta5-steroid dehydrogenase activity --- BP 6694 steroid biosynthetic process --- MF 16621 cinnamoyl-CoA reductase activity --- MF 45552 dihydrokaempferol 4-reductase activity
Mb_P_chr12g03200	46.2177	2.2337	0.445272	5.01648	5.26255e-07	1.52664e-05	Mb_M_chr12g02880	Vitvi12g00248	XP_002277788.1 fasciclin-like arabinogalactan protein 13	fasciclin-like arabinogalactan protein 9 --- FAS1 domain-containing protein --- Fasciclin domain-containing protein	BP 9834 plant-type secondary cell wall biogenesis --- CC 5886 plasma membrane --- CC 99503 secretory vesicle --- CC 31225 anchored component of membrane --- CC 16021 integral component of membrane --- CC 5576 extracellular region
Mb_P_chr03g05590	1033.45	2.22542	0.225104	9.88618	4.77922e-23	1.63756e-20	Mb_M_chr03g05400	Vitvi03g01517	XP_010647836.1 hemoglobin-2	Hemoglobin-2 --- Leghemoglobin --- Non-symbiotic hemoglobin 1 --- GLOBIN domain-containing protein --- Non-symbiotic hemoglobin, putative --- Nitric oxide dioxygenase	MF 5344 oxygen carrier activity --- BP 15671 oxygen transport --- CC 16363 nuclear matrix --- MF 19825 oxygen binding --- MF 20037 heme binding --- MF 46872 metal ion binding --- CC 5737 cytoplasm --- MF 51213 dioxygenase activity
Mb_P_chr08g08270	867.477	2.21819	0.264604	8.38307	5.15656e-17	9.75448e-15	Mb_M_chr08g08130	Vitvi08g01036	XP_002281329.1PREDICTED: uncharacterized protein LOC100258555	Senescence regulator --- Classical arabinogalactan protein --- Serine/arginine repetitive matrix protein --- Transcription initiation factor TFIID subunit	MF 3743 translation initiation factor activity --- BP 6413 translational initiation
Mb_P_chr14g21190	1354.73	2.20511	0.155341	14.1952	9.80526e-46	1.48386e-42	Mb_M_chr14g20680	Vitvi14g03078	XP_010661048.1PREDICTED: uncharacterized protein LOC100242238	0	0
Mb_P_chr17g12040	47.1686	2.2042	0.436617	5.04835	4.45635e-07	1.32668e-05	Mb_M_chr17g11750	Vitvi17g01012	XP_002274810.1 GDSL esterase/lipase At3g48460	GDSL-motif lipase/hydrolase family protein --- GDSL esterase/lipase --- GDSL-like Lipase/Acylhydrolase superfamily protein --- Esterase	MF 16788 hydrolase activity, acting on ester bonds --- BP 6631 fatty acid metabolic process --- CC 16021 integral component of membrane --- MF 46983 protein dimerization activity
Mb_P_chr08g09290	30.9368	2.18762	0.58317	3.75125	0.000175953	0.00211265	Mb_M_chr08g09080	Vitvi08g04198	RVW39759.1hypothetical protein CK203_074679	Sulfate transporter	NA
Mb_P_chr11g08440	83.9837	2.17738	0.337853	6.44476	1.15782e-10	7.37756e-09	NA	Vitvi11g04184	RVW75124.1Spermidine hydroxycinnamoyl transferase	Spermidine hydroxycinnamoyl transferase --- Rosmarinic acid synthase --- Anthranilate N-benzoyltransferase protein 2 --- SGNH hydrolase-type esterase superfamily protein --- Transferase	MF 16747 acyltransferase activity, transferring groups other than amino-acyl groups --- BP 9836 fruit ripening, climacteric --- BP 9723 response to ethylene --- MF 16787 hydrolase activity --- BP 80088 spermidine hydroxycinnamate conjugate biosynthetic process --- BP 10584 pollen exine formation --- BP 42616 paclitaxel metabolic process --- BP 16102 diterpenoid biosynthetic process
Mb_P_chr14g00460	79.5946	2.17592	0.498827	4.36206	1.28841e-05	0.000243127	Mb_M_chr14g00500	Vitvi14g00031	XP_003633616.1 cyprosin isoform X3	Aspartic proteinase --- Phytepsin --- Asparticase --- cyprosin	MF 4190 aspartic-type endopeptidase activity --- BP 6629 lipid metabolic process --- CC 16021 integral component of membrane --- BP 6508 proteolysis
Mb_P_chr19g10210	24.0876	2.15672	0.605336	3.56284	0.000366863	0.00387339	Mb_M_chr19g09760	Vitvi19g00906	XP_010644678.1 pentatricopeptide repeat-containing protein At5g66520-like	Pentatricopeptide repeat-containing protein --- Tetratricopeptide-like helical domain-containing protein --- Tetratricopeptide repeat (TPR)-like superfamily protein	MF 8270 zinc ion binding --- BP 1900865 chloroplast RNA modification --- CC 9507 chloroplast --- BP 16554 cytidine to uridine editing --- MF 3729 mRNA binding --- CC 16021 integral component of membrane --- MF 3824 catalytic activity --- BP 9058 biosynthetic process
Mb_P_chr04g12040	148.161	2.14141	0.364621	5.87298	4.28039e-09	2.0952e-07	Mb_M_chr04g11310	Vitvi04g01100	XP_002270482.1 F-box protein PP2-B10	Phloem protein 2-7 --- Putative F-box protein PP2-B2 --- F-box domain-containing protein	MF 16762 xyloglucan:xyloglucosyl transferase activity
Mb_P_chr17g08270	55.0254	2.14096	0.479214	4.46764	7.90878e-06	0.000160833	NA	Vitvi17g00664	XP_002281467.1 flavin-containing monooxygenase FMO GS-OX-like 9	Flavin-containing monooxygenase	MF 4499 N,N-dimethylaniline monooxygenase activity --- MF 50661 NADP binding --- MF 50660 flavin adenine dinucleotide binding
Mb_P_chr13g06240	39.6684	2.12126	0.5068	4.1856	2.84411e-05	0.00047341	Mb_M_chr13g06270	Vitvi13g04158	RVW22462.1E3 ubiquitin-protein ligase AIP2	0	0
Mb_P_chr09g00590	598.277	2.11113	0.521283	4.04987	5.12454e-05	0.000770377	Mb_M_chr09g00610	Vitvi09g00045	XP_002268705.1 17.4 kDa class III heat shock protein	17.4 kDa class III heat shock protein --- SHSP domain-containing protein --- Cytosolic class II small heat-shock protein --- Alpha crystallin/Hsp20 domain protein --- Putative small heat shock protein HSP20 --- Heat-shock protein, putative	BP 9408 response to heat --- MF 43621 protein self-association --- CC 5737 cytoplasm --- MF 51082 unfolded protein binding --- BP 42542 response to hydrogen peroxide --- BP 9651 response to salt stress --- BP 51259 protein complex oligomerization --- BP 6457 protein folding
Mb_P_chr04g01180	59.8457	2.10913	0.610561	3.45442	0.000551476	0.00540173	Mb_M_chr04g01100	Vitvi04g00088	XP_002278508.1 IQ domain-containing protein IQM1	IQ domain-containing protein IQM1 --- Calmodulin-binding family protein isoform 1 --- Calmodulin binding protein, putative	CC 5634 nucleus --- BP 9651 response to salt stress --- MF 5516 calmodulin binding --- BP 9737 response to abscisic acid --- CC 9507 chloroplast --- BP 71456 cellular response to hypoxia
Mb_P_chr04g06630	26.2177	2.0839	0.604744	3.44592	0.000569128	0.00553878	Mb_M_chr04g06310	Vitvi04g00517	XP_002285290.1 U-box domain-containing protein 7	U-box domain-containing protein 13 --- U-box domain-containing protein 45-like --- U-box domain-containing protein 7 --- U-box domain-containing protein 14 --- Armadillo --- ARM repeat superfamily protein isoform 1 --- U-box domain-containing protein 6 --- U-box domain-containing protein 12 --- U-box domain-containing protein 4 --- Putative aminoacyltransferase, E1 ubiquitin-activating enzyme	MF 4839 ubiquitin activating enzyme activity --- BP 16567 protein ubiquitination --- MF 16746 acyltransferase activity
Mb_P_chr07g11770	109.541	2.07186	0.294942	7.02464	2.14614e-12	1.82976e-10	Mb_M_chr07g12370	Vitvi07g01078	XP_002265382.2PREDICTED: uncharacterized protein LOC100259312	NA	CC 16021 integral component of membrane
Mb_P_chr02g06580	598.721	2.04524	0.470473	4.34719	1.37891e-05	0.000257624	Mb_M_chr02g06860	Vitvi02g00531	XP_002271658.2 36.4 kDa proline-rich protein	36.4 kDa proline-rich protein-like --- Bifunctional inhibitor/lipid-transfer protein/seed storage 2S albumin superfamily protein --- Hydrophobic seed protein --- AAI domain-containing protein	CC 5576 extracellular region --- MF 8289 lipid binding
Mb_P_chr14g17430	2001.95	2.03754	0.166435	12.2423	1.84756e-34	1.29045e-31	Mb_M_chr14g17090	Vitvi14g02990	XP_002270738.1PREDICTED: uncharacterized protein LOC100249110	Cytochrome C1 family isoform 1 --- von willebrand factor A domain protein --- Transcription factor SPATULA like	BP 51301 cell division
Mb_P_chr08g19420	39.5791	2.00475	0.455186	4.40424	1.06155e-05	0.000207287	Mb_M_chr08g18830	Vitvi08g01891	XP_002283735.2 pentatricopeptide repeat-containing protein At4g21065	Pentatricopeptide repeat-containing protein --- Dehydration-responsive element-binding protein 2F-like --- Putative DYW domain-containing protein	MF 8270 zinc ion binding --- CC 16021 integral component of membrane --- MF 16787 hydrolase activity
Mb_P_chr14g14140	54.2366	2.00326	0.414908	4.82821	1.37768e-06	3.52375e-05	Mb_M_chr14g14010	Vitvi14g01350	XP_002281356.1 UDP-arabinopyranose mutase 3	UDP-arabinopyranose mutase --- Alpha-1,4-glucan-protein synthase	MF 52691 UDP-arabinopyranose mutase activity --- BP 33356 UDP-L-arabinose metabolic process --- CC 5794 Golgi apparatus --- BP 9832 plant-type cell wall biogenesis --- CC 5829 cytosol --- BP 71555 cell wall organization --- MF 16757 glycosyltransferase activity
Mb_P_chr11g00840	37.362	1.99039	0.515075	3.86428	0.000111419	0.00145566	Mb_M_chr11g00860	Vitvi11g00069	XP_002278209.2 protein LURP-one-related 6	LURP1-related protein domain containing protein	NA
Mb_P_chr12g08010	156.874	1.98888	0.390786	5.08943	3.59137e-07	1.09612e-05	Mb_M_chr12g07580	Vitvi12g02456	XP_002275606.2PREDICTED: uncharacterized protein LOC100264828	Wound-responsive family protein --- 2-nonaprenyl-3-methyl-6-methoxy-1 benzoquinol hydroxylase --- UDP-Glycosyltransferase superfamily protein --- E3 ubiquitin-protein like	MF 16740 transferase activity
Mb_P_chr12g12840	49.4398	1.98189	0.428726	4.62275	3.78688e-06	8.50058e-05	Mb_M_chr12g12580	Vitvi12g01718	NA	UDP-glycosyltransferase 71E1 --- Putative UDP-glucose flavonoid 3-O-glucosyltransferase 3 --- Glycosyltransferase	MF 8194 UDP-glycosyltransferase activity --- BP 9718 anthocyanin-containing compound biosynthetic process --- MF 46527 glucosyltransferase activity
Mb_P_chr18g22660	50.7375	1.9597	0.433521	4.52044	6.17121e-06	0.00012986	Mb_M_chr18g22490	Vitvi18g03051	XP_002272533.1 NAD(P)H-quinone oxidoreductase subunit T, chloroplastic	NAD(P)H-quinone oxidoreductase subunit T, chloroplastic --- Chaperone DnaJ-domain superfamily protein --- J domain-containing protein --- Terminal organelle assembly protein --- Chaperone protein DnaJ	CC 10598 NAD(P)H dehydrogenase complex (plastoquinone) --- CC 9535 chloroplast thylakoid membrane --- CC 16021 integral component of membrane
Mb_P_chr15g09180	278.397	1.95521	0.248421	7.87056	3.53055e-15	4.82065e-13	Mb_M_chr15g08460	Vitvi15g00653	XP_002275919.1 protein ELC	NA	CC 5768 endosome --- BP 15031 protein transport --- BP 6464 cellular protein modification process
Mb_P_chr02g04560	238.391	1.94904	0.226727	8.59642	8.22429e-18	1.67812e-15	Mb_M_chr02g04770	Vitvi02g00387	XP_002283139.1 heat stress transcription factor B-2b	Heat stress transcription factor B-2b --- HSP transcription factor	BP 2000112 regulation of cellular macromolecule biosynthetic process --- MF 43565 sequence-specific DNA binding --- CC 5634 nucleus --- MF 3700 DNA-binding transcription factor activity --- BP 6355 regulation of transcription, DNA-templated --- CC 16021 integral component of membrane --- MF 1067 transcription regulatory region nucleic acid binding --- MF 3690 double-stranded DNA binding --- MF 81…
Mb_P_chr18g07120	26.9424	1.94596	0.550131	3.53727	0.000404286	0.00420013	Mb_M_chr18g07150	Vitvi18g00608	CAN67455.1hypothetical protein VITISV_037357	0	0
Mb_P_chr07g05060	64.4024	1.94302	0.354411	5.48239	4.19616e-08	1.63876e-06	Mb_M_chr07g05010	Vitvi07g00401	XP_002270249.1 probable beta-D-xylosidase 2 isoform X1	probable beta-D-xylosidase 2 --- Beta-D-xylosidase 3 --- Alpha-L-arabinofuranosidase/beta-D-xylosidase --- Beta-D-xylosidase 1 --- Putative xylan 1,4-beta-xylosidase --- Beta-D-xylosidase 4 --- Glycoside hydrolase	MF 9044 xylan 1,4-beta-xylosidase activity --- BP 45493 xylan catabolic process --- CC 5576 extracellular region --- CC 16021 integral component of membrane --- MF 46556 alpha-L-arabinofuranosidase activity --- MF 102483 scopolin beta-glucosidase activity --- MF 8422 beta-glucosidase activity --- BP 31222 arabinan catabolic process
Mb_P_chr02g10830	45.0157	1.90961	0.49389	3.86646	0.000110427	0.00144582	Mb_M_chr02g11000	Vitvi02g01529	XP_002275784.1 pentatricopeptide repeat-containing protein At1g31920	Pentatricopeptide repeat-containing protein --- PPR domain-containing protein/PPR_2 domain-containing protein/DYW_deaminase domain-containing protein (Fragment) --- Tetratricopeptide repeat-like superfamily protein --- Putative tetratricopeptide-like helical domain, DYW domain-containing protein --- Structure-specific endonuclease subunit SLX1	MF 8270 zinc ion binding --- CC 814 ESCRT II complex --- BP 71985 multivesicular body sorting pathway --- CC 276 mitochondrial proton-transporting ATP synthase complex, coupling factor F(o) --- BP 15985 energy coupled proton transport, down electrochemical gradient --- BP 6754 ATP biosynthetic process --- MF 16757 glycosyltransferase activity --- MF 4519 endonuclease activity --- MF 15078 proton …
Mb_P_chr11g00610	369.981	1.89958	0.208379	9.11602	7.79331e-20	2.08127e-17	Mb_M_chr11g00630	Vitvi11g00048	RVX05369.1Protein MARD1	FCS-Like Zinc finger 13-like --- FLZ-type domain-containing protein --- Zf-FLZ domain containing protein --- Cyclin-dependent kinase, putative --- Putative nucleolysin tia-1 --- DUF581 domain-containing protein --- Senescence-associated family protein	MF 16301 kinase activity --- BP 16310 phosphorylation
Mb_P_chr07g15850	80.8465	1.8885	0.430858	4.38312	1.16994e-05	0.000224827	Mb_M_chr07g15490	Vitvi07g04487	XP_034690308.1protein HEADING DATE 3A	Phosphatidylethanolamine-binding protein PEBP --- Putative phosphatidylethanolamine-binding protein --- Phosphatidylethanolamine binding protein	CC 5737 cytoplasm --- MF 8429 phosphatidylethanolamine binding --- BP 48573 photoperiodism, flowering --- BP 9909 regulation of flower development
Mb_P_chr12g07730	117.097	1.87627	0.330759	5.6726	1.40647e-08	6.18437e-07	Mb_M_chr12g07300	Vitvi12g02441	XP_002272924.1 putative zinc finger protein At1g68190	B-box-type zinc finger --- transcription initiation factor TFIID subunit 11-like isoform X1 --- (3S,6E)-nerolidol synthase 2 --- B box-type domain-containing protein --- COL domain class transcription factor --- Putative transcription factor interactor and regulator Znf-B family --- dentin sialophosphoprotein-like	MF 8270 zinc ion binding
Mb_P_chr10g05460	75.7694	1.87521	0.352622	5.31792	1.04963e-07	3.78198e-06	Mb_M_chr10g05400	Vitvi15g04474	WP_181034377.1DUF3774 domain-containing protein	Wound-responsive family protein --- 2-nonaprenyl-3-methyl-6-methoxy-1 benzoquinol hydroxylase --- Equilibrative nucleoside transporter 2-like	NA
Mb_P_chr06g05230	60.2999	1.86741	0.448024	4.16811	3.0714e-05	0.000501573	Mb_M_chr06g05190	Vitvi06g01682	XP_002284384.1 zinc finger protein ZAT11	Zinc finger protein ZAT11	BP 10200 response to chitin
Mb_P_chr18g12020	41.5132	1.84703	0.553122	3.33928	0.000839944	0.00761908	Mb_M_chr18g12010	Vitvi18g01010	XP_002281067.1 transmembrane protein 136	transmembrane protein 136 isoform X2 --- Putative TRAM/LAG1/CLN8 domain-containing protein --- TRAM/LAG1/CLN8 domain containing protein --- TLC domain-containing protein	CC 16021 integral component of membrane
Mb_P_chr18g08100	1692.83	1.83092	0.233971	7.82543	5.05939e-15	6.56275e-13	Mb_M_chr18g08120	Vitvi18g02655	XP_034676678.1cytochrome b5	Cytochrome b5 heme-binding domain-containing protein --- Cytochrome-b5 reductase	MF 20037 heme binding --- CC 16021 integral component of membrane --- MF 46872 metal ion binding --- CC 43231 intracellular membrane-bounded organelle
Mb_P_chr02g01140	118.499	1.82824	0.296959	6.15655	7.4349e-10	4.10515e-08	Mb_M_chr02g01220	Vitvi02g00099	XP_010659026.1PREDICTED: uncharacterized protein LOC104881245 isoform X1	0	0
Mb_P_chr04g18730	35.7496	1.81711	0.457318	3.9734	7.08538e-05	0.00101315	Mb_M_chr04g18050	Vitvi04g01654	XP_002275260.2PREDICTED: uncharacterized protein LOC100243761	Fidgetin-like protein 1 --- Mannose-1-phosphate guanylyltransferase --- DNA-directed RNA polymerase	MF 16779 nucleotidyltransferase activity --- BP 32774 RNA biosynthetic process --- CC 5840 ribosome --- MF 140098 catalytic activity, acting on RNA
Mb_P_chr09g14050	126.426	1.80893	0.269341	6.71612	1.86622e-11	1.38329e-09	Mb_M_chr09g14030	Vitvi09g01361	RVX03703.1B-box zinc finger protein 32	B box-type domain-containing protein --- B-box zinc finger protein 32 --- Putative transcription factor interactor and regulator Znf-B family	MF 8270 zinc ion binding --- BP 10017 red or far-red light signaling pathway --- CC 5634 nucleus --- BP 9640 photomorphogenesis --- BP 9909 regulation of flower development --- CC 5737 cytoplasm --- BP 9785 blue light signaling pathway --- BP 2000113 negative regulation of cellular macromolecule biosynthetic process --- BP 45892 negative regulation of transcription, DNA-templated
Mb_P_chr04g17170	31.1636	1.79756	0.549773	3.26964	0.00107686	0.00931673	Mb_M_chr04g16300	Vitvi04g02299	XP_019074230.1PREDICTED: uncharacterized protein LOC109122224	DUF241 domain-containing protein (Fragment)	NA
Mb_P_chr03g02280	61.0444	1.79435	0.4294	4.17873	2.93147e-05	0.00048308	Mb_M_chr03g02260	Vitvi03g00144	XP_010646843.1 proline-rich receptor-like protein kinase PERK4 isoform X1	Serine/threonine-protein kinase RLCKVII --- Putative proline-rich receptor-like protein kinase PERK11 isoform A --- probable serine/threonine-protein kinase PBL5 isoform X2 --- probable receptor-like serine/threonine-protein kinase At5g57670 --- Proline-rich receptor-like protein kinase perk12 --- probable serine/threonine-protein kinase PBL26 isoform X1 --- Protein kinase domain-containing prote…	MF 4672 protein kinase activity --- BP 6468 protein phosphorylation --- CC 5886 plasma membrane --- MF 5524 ATP binding
Mb_P_chr14g19350	97.6502	1.78543	0.359843	4.96171	6.98758e-07	1.93732e-05	Mb_M_chr14g18920	Vitvi14g01789	XP_003633831.2 RING-H2 finger protein ATL56-like	Ring-h2 finger protein atl32 --- Putative RING-H2 finger protein ATL49 --- RING-H2 finger protein atl52 --- E3 ubiquitin-protein ligase atl4 --- Zinc finger, RING-type --- Ring-h2 finger protein atl3 --- RING/U-box superfamily protein, putative --- RING-type domain-containing protein	CC 16021 integral component of membrane --- MF 16746 acyltransferase activity --- BP 44260 cellular macromolecule metabolic process --- BP 44238 primary metabolic process
Mb_P_chr07g07790	39.8462	1.7822	0.427315	4.1707	3.0366e-05	0.000497358	Mb_M_chr07g07950	Vitvi07g00640	XP_002275835.1PREDICTED: uncharacterized protein LOC100253191	Embryo sac development arrest protein --- Methylesterase 17-like --- Cortactin-binding protein like --- G protein-regulated inducer of neurite outgrowth 1 like	NA
Mb_P_chr04g01250	152.794	1.77589	0.254656	6.9737	3.0871e-12	2.53673e-10	Mb_M_chr04g01170	Vitvi04g00093	XP_002279110.1 probable ADP,ATP carrier protein At5g56450	ADP/ATP translocase --- probable ADP,ATP carrier protein At5g56450	BP 140021 mitochondrial ADP transmembrane transport --- MF 5471 ATP:ADP antiporter activity --- CC 5743 mitochondrial inner membrane --- BP 1990544 mitochondrial ATP transmembrane transport --- BP 6839 mitochondrial transport --- CC 16021 integral component of membrane
Mb_P_chr16g02060	1116.54	1.77314	0.532575	3.32937	0.00087042	0.00784458	Mb_M_chr16g01980	Vitvi16g00156	XP_002277035.1 anthocyanidin 3-O-glucosyltransferase 2	Flavonoid 3-glucosyl transferase (Fragment) --- Anthocyanidin 3-O-glucosyltransferase 2 --- Glycosyltransferase --- UDP-glycosyltransferase 78D2 --- UDP glucose-flavonoid 3-O-glucosyltransferase (Fragment)	MF 8194 UDP-glycosyltransferase activity --- BP 9718 anthocyanin-containing compound biosynthetic process --- CC 16021 integral component of membrane --- MF 46527 glucosyltransferase activity --- BP 33303 quercetin O-glucoside biosynthetic process --- MF 102425 myricetin 3-O-glucosyltransferase activity --- BP 33330 kaempferol O-glucoside biosynthetic process --- MF 102360 daphnetin 3-O-glucosylt…
Mb_P_chr13g04840	220.713	1.74001	0.275661	6.31214	2.75208e-10	1.63326e-08	Mb_M_chr13g04770	Vitvi13g00350	XP_002282470.1 ultraviolet-B receptor UVR8 isoform X2	Regulator of chromosome condensation repeat-containing protein isoform 4 --- Ultraviolet-B receptor like --- Serine/threonine-protein kinase Nek8, putative --- Ultraviolet-B receptor UVR	BP 71497 cellular response to freezing --- MF 42393 histone binding --- CC 5634 nucleus --- BP 1901141 regulation of lignin biosynthetic process --- MF 16301 kinase activity --- BP 9631 cold acclimation --- BP 16310 phosphorylation
Mb_P_chr12g10110	87.4522	1.73692	0.426665	4.07092	4.68276e-05	0.000716419	NA	Vitvi12g04543	XP_034700899.1MDIS1-interacting receptor like kinase 2-like	Protein kinase domain-containing protein	MF 4672 protein kinase activity --- BP 6468 protein phosphorylation --- CC 5886 plasma membrane --- CC 16021 integral component of membrane --- MF 5524 ATP binding --- BP 9755 hormone-mediated signaling pathway --- BP 50832 defense response to fungus
Mb_P_chr04g16150	1669.1	1.73342	0.45767	3.78749	0.000152178	0.00186727	Mb_M_chr04g15290	Vitvi04g01454	NP_001268034.1naringenin,2-oxoglutarate 3-dioxygenase	Flavanone 3-hydroxylase F3H --- Fe2OG dioxygenase domain-containing protein F3H --- Naringenin,2-oxoglutarate 3-dioxygenase-like protein F3H --- Flavonoid 3 hydroxylase F3H --- Naringenin 3-dioxygenase F3H --- Gibberellin 20-oxidase 1 F3H	MF 16491 oxidoreductase activity --- BP 9813 flavonoid biosynthetic process --- BP 10224 response to UV-B --- MF 46872 metal ion binding --- BP 9805 coumarin biosynthetic process --- BP 2238 response to molecule of fungal origin --- MF 31418 L-ascorbic acid binding --- BP 43473 pigmentation
Mb_P_chr01g17000	81.8778	1.73267	0.422856	4.09755	4.17554e-05	0.000648655	Mb_M_chr01g16420	Vitvi01g02263	XP_010655817.1 flavonoid 3',5'-methyltransferase-like	Norbelladine O-methyltransferase --- Caffeoyl-CoA O-methyltransferase --- Anthocyanin O-methyltransferase --- O-methyltransferase, family 3	MF 8171 O-methyltransferase activity --- BP 9809 lignin biosynthetic process --- CC 5737 cytoplasm --- BP 32259 methylation --- CC 16021 integral component of membrane --- MF 8757 S-adenosylmethionine-dependent methyltransferase activity --- BP 9820 alkaloid metabolic process --- MF 46872 metal ion binding --- BP 33486 delphinidin 3-O-glucoside biosynthetic process --- BP 33485 cyanidin 3-O-gluco…
Mb_P_chr08g10320	404.169	1.72039	0.163902	10.4965	8.96474e-26	3.69999e-23	Mb_M_chr08g10020	Vitvi08g01196	XP_010654286.1 metallothionein-like protein type 2	Metallothionein-like protein type 2 --- Metallothionein --- Metallothionein-like protein 4A --- Metallothionein-like protein 2a --- Metallothionein, family 15, plant --- Metallothionein-like protein 1	MF 46872 metal ion binding
Mb_P_chr03g08850	163.889	1.70409	0.30175	5.64735	1.62936e-08	7.02832e-07	Mb_M_chr03g08670	Vitvi03g00692	XP_010647903.1 serine carboxypeptidase-like 13	serine carboxypeptidase-like 18 --- Serine carboxypeptidases (Lysosomal cathepsin A)	MF 4185 serine-type carboxypeptidase activity --- BP 6508 proteolysis --- CC 16021 integral component of membrane --- BP 19748 secondary metabolic process --- BP 9820 alkaloid metabolic process --- MF 16747 acyltransferase activity, transferring groups other than amino-acyl groups
Mb_P_chr05g19000	218.39	1.70049	0.217957	7.80196	6.09544e-15	7.74079e-13	Mb_M_chr05g19230	Vitvi05g01675	XP_002279720.1 2-alkenal reductase (NADP(+)-dependent)	2-alkenal reductase (NADP(+)-dependent) --- Zinc-binding dehydrogenase family protein isoform 1 --- Alcohol dehydrogenase superfamily, zinc-type --- Putative oxidoreductase --- Polyketide synthase	MF 16628 oxidoreductase activity, acting on the CH-CH group of donors, NAD or NADP as acceptor --- CC 16021 integral component of membrane --- MF 8270 zinc ion binding
Mb_P_chr18g14570	361.765	1.69467	0.291768	5.80827	6.31205e-09	2.96961e-07	Mb_M_chr18g14450	Vitvi18g01231	XP_002264795.1 stearoyl-[acyl-carrier-protein] 9-desaturase 6, chloroplastic	Acyl-[acyl-carrier-protein] desaturase --- stearoyl-[acyl-carrier-protein] 9-desaturase 6, chloroplastic --- Putative stearoyl-[acyl-carrier-protein] 9-desaturase --- Fatty acid desaturase, type 2	MF 45300 acyl-[acyl-carrier-protein] desaturase activity --- BP 6633 fatty acid biosynthetic process --- CC 9536 plastid --- MF 102786 stearoyl-[acp] desaturase activity --- MF 46872 metal ion binding
Mb_P_chr04g01140	32.044	1.65615	0.48388	3.42264	0.000620156	0.00595335	Mb_M_chr04g01070	NA	NA	0	0
Mb_P_chr13g08670	168.211	1.65553	0.404366	4.09414	4.2374e-05	0.00065714	Mb_M_chr13g08760	Vitvi13g00738	XP_002270736.1 cytochrome P450 77A2	Cytochrome P450, family 77, subfamily A, polypeptide 4 --- Reverse transcriptase domain-containing protein	MF 16705 oxidoreductase activity, acting on paired donors, with incorporation or reduction of molecular oxygen --- CC 16021 integral component of membrane --- BP 51762 sesquiterpene biosynthetic process --- MF 4497 monooxygenase activity --- MF 5506 iron ion binding --- MF 20037 heme binding --- BP 33075 isoquinoline alkaloid biosynthetic process --- BP 16114 terpenoid biosynthetic process
Mb_P_chr07g15410	67.5777	1.64312	0.337872	4.86315	1.1553e-06	3.01441e-05	Mb_M_chr07g15020	Vitvi07g04464	RVW26710.1Transposon TX1 uncharacterized 149 kDa protein	Tyrosine-protein phosphatase cdc-14 --- Glyceraldehyde-3-phosphate dehydrogenase A	CC 9579 thylakoid --- MF 47100 glyceraldehyde-3-phosphate dehydrogenase (NADP+) (phosphorylating) activity
Mb_P_chr10g08070	430.871	1.63143	0.205771	7.92834	2.22089e-15	3.1757e-13	Mb_M_chr10g07220	Vitvi10g00496	XP_003633023.1 dnaJ homolog subfamily B member 13	dnaJ homolog subfamily B member 13-like --- Putative WRKY transcription factor 28 --- J domain-containing protein --- Terminal organelle assembly protein --- Molecular chaperone (DnaJ superfamily)	MF 51082 unfolded protein binding --- BP 6457 protein folding --- CC 5829 cytosol --- MF 51087 chaperone binding
Mb_P_chr02g15190	165.748	1.63115	0.393582	4.14437	3.40742e-05	0.000546632	Mb_M_chr02g15470	Vitvi02g01264	XP_002269629.1 long-chain-alcohol oxidase FAO4A	Long-chain-alcohol oxidase --- Long-chain-alcohol oxidase FAO4A --- Long-chain fatty alcohol dehydrogenase family protein	MF 46577 long-chain-alcohol oxidase activity --- CC 16021 integral component of membrane --- MF 50660 flavin adenine dinucleotide binding --- MF 46593 mandelonitrile lyase activity
Mb_P_chr01g04190	40.6441	1.62628	0.460582	3.53093	0.000414095	0.00428244	NA	NA	NA	TMV resistance protein N --- Toll/interleukin-1 receptor-like protein (Fragment) --- TIR domain-containing protein --- Disease resistance-like protein DSC1	MF 3953 NAD+ nucleosidase activity --- BP 7165 signal transduction
Mb_P_chr09g07560	35.8671	1.62581	0.45592	3.566	0.000362477	0.00384047	NA	Vitvi09g04211	CBI36389.3unnamed protein product, partial	Quinone oxidoreductase PIG3	MF 16491 oxidoreductase activity
Mb_P_chr10g07750	189.588	1.62314	0.27419	5.91975	3.22434e-09	1.61306e-07	Mb_M_chr10g07230	Vitvi10g00497	XP_010655456.1 homeobox-DDT domain protein RLT1 isoform X1	Chaperone protein dnaj 3 --- Putative WRKY transcription factor 28 --- Terminal organelle assembly protein --- J domain-containing protein --- Molecular chaperone (DnaJ superfamily) --- DNAJ heat shock family protein	MF 51082 unfolded protein binding --- BP 6457 protein folding --- CC 5829 cytosol --- MF 51087 chaperone binding --- CC 16021 integral component of membrane
Mb_P_chr04g00960	46.5456	1.62108	0.441824	3.66908	0.000243429	0.00274576	Mb_M_chr04g00890	Vitvi04g00070	XP_002277611.1 pollen-specific protein SF21	pollen-specific protein SF21 --- pollen-specific protein SF21-like --- NDRG --- N-MYC downregulated-like 2 --- pollen-specific protein SF21-like isoform X2 --- Pollen specific protein sf21, putative --- Ndr domain-containing protein --- Alpha/Beta hydrolase fold	CC 16021 integral component of membrane --- BP 2000012 regulation of auxin polar transport --- MF 16787 hydrolase activity --- BP 9753 response to jasmonic acid --- BP 9737 response to abscisic acid --- BP 9409 response to cold
Mb_P_chr02g07120	189.583	1.60094	0.309169	5.1782	2.24035e-07	7.29119e-06	Mb_M_chr02g07390	Vitvi02g00575	RVX15321.1 Myo-inositol 2-dehydrogenase	Rhizopine catabolism protein mocA --- Glucose-fructose oxidoreductase, bacterial --- Inositol 2-dehydrogenase --- Dimeric dihydrodiol dehydrogenase --- Myo-inositol 2-dehydrogenase --- Oxidoreductase, putative --- Oxidoreductase	MF 166 nucleotide binding --- BP 10777 meiotic mismatch repair involved in reciprocal meiotic recombination --- CC 43073 germ cell nucleus --- CC 794 condensed nuclear chromosome --- BP 7129 homologous chromosome pairing at meiosis --- MF 50112 inositol 2-dehydrogenase activity
Mb_P_chr17g07130	101.065	1.60049	0.276431	5.78984	7.04517e-09	3.29743e-07	Mb_M_chr17g06740	Vitvi17g00554	XP_010663397.1 plant cysteine oxidase 2	plant cysteine oxidase 2 --- Cysteine dioxygenase	MF 17172 cysteine dioxygenase activity --- BP 70483 detection of hypoxia --- CC 5829 cytosol --- CC 5634 nucleus --- BP 18171 peptidyl-cysteine oxidation --- MF 46872 metal ion binding
Mb_P_chr08g15530	214.06	1.59972	0.242781	6.58915	4.42366e-11	3.02007e-09	Mb_M_chr08g15100	Vitvi08g01604	XP_002268233.1 alpha carbonic anhydrase 7	Carbonic anhydrase	MF 4089 carbonate dehydratase activity --- CC 9570 chloroplast stroma --- BP 6730 one-carbon metabolic process --- MF 8270 zinc ion binding --- CC 16021 integral component of membrane
Mb_P_chr03g02060	89.3822	1.59968	0.319853	5.00129	5.6949e-07	1.62609e-05	Mb_M_chr03g02050	Vitvi03g00124	XP_002277548.1 thaumatin-like protein 1b	thaumatin-like protein 1 --- thaumatin-like protein 1b --- Thaumatin --- thaumatin-like protein 1 isoform X1 --- Putative thaumatin-like protein 1-like --- Zeamatin --- Thaumatin-like protein 1a --- pathogenesis-related protein 5-like --- Glucan endo-1,3-beta-glucosidase	BP 6952 defense response --- CC 5576 extracellular region --- CC 16021 integral component of membrane
Mb_P_chr14g07650	1003.88	1.59608	0.214527	7.43997	1.00708e-13	1.04506e-11	Mb_M_chr14g08180	Vitvi14g04277	XP_019080456.1 polyubiquitin 4 isoform X2	Polyubiquitin --- Hexaubiquitin protein --- polyubiquitin-like --- Ubiquitin	MF 3729 mRNA binding --- CC 5634 nucleus --- BP 19941 modification-dependent protein catabolic process --- MF 31386 protein tag --- CC 5737 cytoplasm --- MF 31625 ubiquitin protein ligase binding --- BP 16567 protein ubiquitination --- CC 5886 plasma membrane --- MF 16874 ligase activity --- CC 16021 integral component of membrane --- BP 10224 response to UV-B
Mb_P_chr12g16030	3863.38	1.58721	0.20539	7.72776	1.09458e-14	1.30774e-12	Mb_M_chr12g15930	Vitvi12g02022	XP_034701161.1metallothiol transferase FosB-like	VOC domain-containing protein --- Metallothiol transferase fosB --- Lactoylglutathione lyase --- Glyoxalase-like domain --- Glyoxalase --- Putative glyoxalase/Bleomycin resistance protein/Dihydroxybiphenyl dioxygenase	MF 16740 transferase activity --- MF 16829 lyase activity --- MF 51213 dioxygenase activity
Mb_P_chr10g02740	2758.6	1.58266	0.147504	10.7296	7.39217e-27	3.27419e-24	Mb_M_chr10g02370	Vitvi10g00204	XP_010646189.1 tonoplast dicarboxylate transporter	Tonoplast dicarboxylate transporter --- Na+/dicarboxylate, Na+/tricarboxylate and phosphate transporter --- FaTD --- Sodium/sulfate symporter --- Malate transporter --- Solute carrier family 13 (Sodium-dependent dicarboxylate transporter), member 2/3/5	MF 22857 transmembrane transporter activity --- BP 55085 transmembrane transport --- CC 16021 integral component of membrane --- CC 5773 vacuole --- BP 6820 anion transport --- BP 15849 organic acid transport
Mb_P_chr03g15000	383.803	1.57941	0.262592	6.01467	1.80253e-09	9.48809e-08	Mb_M_chr03g14730	Vitvi03g04462	XP_002270540.1 cysteine-rich and transmembrane domain-containing protein A	CYSTM domain-containing protein --- cysteine-rich and transmembrane domain-containing protein A-like --- Fusaric acid cluster transcription factor --- Frizzled and smoothened-like protein --- Rhodopsin like --- Early nodulin-75 like	CC 5886 plasma membrane --- CC 16021 integral component of membrane
Mb_P_chr17g00260	41.2685	1.57229	0.461236	3.40887	0.000652325	0.00620871	Mb_M_chr17g00290	Vitvi17g01318	CBI15772.3unnamed protein product, partial	NFU1 iron-sulfur cluster protein	CC 16021 integral component of membrane
Mb_P_chr06g05780	812.756	1.56882	0.201636	7.78047	7.22578e-15	9.04967e-13	Mb_M_chr06g06010	Vitvi06g00463	XP_019076178.1 metallothionein-like protein type 2	Metallothionein-like protein type 2 --- Metallothionein-like protein 1 --- Metallothionein-like protein 2a --- Metallothionein --- Metallothionein-like protein 4A --- Metallothioneins --- Metallothionein-like protein (Fragment)	MF 46872 metal ion binding --- CC 16021 integral component of membrane --- MF 16787 hydrolase activity
Mb_P_chr08g14630	118.636	1.56069	0.436181	3.57809	0.000346113	0.00368646	Mb_M_chr08g14210	Vitvi08g01523	XP_002283672.1 glucomannan 4-beta-mannosyltransferase 9	Glucomannan 4-beta-mannosyltransferase 9 --- Putative Nucleotide-diphospho-sugar transferases superfamily protein isoform 1 --- Cellulose synthase like --- Beta-mannan synthase --- Nucleotide-diphospho-sugar transferase	MF 16757 glycosyltransferase activity --- BP 97502 mannosylation --- CC 5794 Golgi apparatus --- CC 16021 integral component of membrane --- BP 71555 cell wall organization --- CC 98588 bounding membrane of organelle
Mb_P_chr18g14000	355.177	1.53817	0.200255	7.68106	1.57774e-14	1.83666e-12	Mb_M_chr18g13880	Vitvi18g01171	XP_002269120.1PREDICTED: uncharacterized protein LOC100259118	Serine/threonine-protein kinase ndrD	MF 16301 kinase activity --- BP 16310 phosphorylation --- CC 16021 integral component of membrane --- MF 8168 methyltransferase activity --- BP 32259 methylation --- MF 3676 nucleic acid binding
Mb_P_chr03g08730	119.084	1.53532	0.259169	5.92401	3.14183e-09	1.58049e-07	Mb_M_chr03g08500	Vitvi03g00675	XP_002267356.1 cyclin-D2-1	Cyclin N-terminal domain-containing protein --- Cyclin-D4-1 like	BP 7049 cell cycle --- CC 307 cyclin-dependent protein kinase holoenzyme complex --- MF 16538 cyclin-dependent protein serine/threonine kinase regulator activity --- BP 51301 cell division --- BP 79 regulation of cyclin-dependent protein serine/threonine kinase activity --- CC 5634 nucleus --- CC 5737 cytoplasm
Mb_P_chr17g01220	1104.37	1.53343	0.187178	8.19238	2.56119e-16	4.26709e-14	Mb_M_chr17g01150	Vitvi17g00087	XP_002284075.1 heavy metal-associated isoprenylated plant protein 7	heavy metal-associated isoprenylated plant protein 7 --- Farnesylated protein 3 --- Palmitoyl-acyl carrier protein thioesterase --- Translation initiation factor IF-2-like protein --- Copper transport protein ATX1 --- ABC transporter F family member 4-like --- Metal ion binding protein --- HMA domain-containing protein --- Copper chaperone	MF 46872 metal ion binding --- BP 6413 translational initiation --- MF 3743 translation initiation factor activity
Mb_P_chr06g09320	173.646	1.53311	0.42313	3.62325	0.000290921	0.00318453	Mb_M_chr06g09530	Vitvi06g00771	XP_002269918.1 peroxidase 4	Peroxidase	BP 42744 hydrogen peroxide catabolic process --- MF 4601 peroxidase activity --- CC 5576 extracellular region --- CC 9505 plant-type cell wall --- BP 6979 response to oxidative stress --- MF 20037 heme binding --- BP 98869 cellular oxidant detoxification --- CC 16021 integral component of membrane --- MF 46872 metal ion binding --- BP 1901430 positive regulation of syringal lignin biosynthetic pr…
Mb_P_chr06g12670	95.9593	1.52494	0.439007	3.47362	0.000513496	0.00510684	Mb_M_chr06g12960	NA	NA	Flavonoid 3',5'-hydroxylase	MF 16705 oxidoreductase activity, acting on paired donors, with incorporation or reduction of molecular oxygen --- CC 16021 integral component of membrane --- MF 4497 monooxygenase activity --- MF 5506 iron ion binding --- MF 20037 heme binding
Mb_P_chr18g00860	154.455	1.52271	0.292109	5.21281	1.86e-07	6.23204e-06	Mb_M_chr18g00850	Vitvi18g00070	XP_002272900.1 glucan endo-1,3-beta-glucosidase 12	(1->3)-beta-glucan endohydrolase --- Glucan endo-1,3-beta-D-glucosidase --- X8 domain-containing protein --- O-Glycosyl hydrolases family 17 protein --- Glycoside hydrolase	MF 42973 glucan endo-1,3-beta-D-glucosidase activity --- BP 5975 carbohydrate metabolic process --- CC 46658 anchored component of plasma membrane
Mb_P_chr06g09230	200.331	1.51457	0.200967	7.53642	4.83059e-14	5.25291e-12	Mb_M_chr06g09430	Vitvi06g00761	XP_002270636.1 protein NUCLEAR FUSION DEFECTIVE 4	Protein NUCLEAR FUSION DEFECTIVE 4 --- Nodulin-like domain-containing protein --- Putative major facilitator superfamily domain-containing protein --- Nodulin --- MFS transporter	BP 6817 phosphate ion transport --- CC 16021 integral component of membrane --- BP 50896 response to stimulus
Mb_P_chr12g08110	84.5705	1.51051	0.408143	3.70094	0.000214804	0.00247359	Mb_M_chr12g07680	Vitvi12g02467	XP_002274859.1PREDICTED: uncharacterized protein LOC100266494	2-nonaprenyl-3-methyl-6-methoxy-1 benzoquinol hydroxylase --- Wound-responsive family protein --- E3 ubiquitin-protein like	NA
Mb_P_chr11g01100	45.7829	1.51003	0.45136	3.34551	0.000821312	0.00747931	Mb_M_chr11g01130	Vitvi11g00083	XP_002278105.2PREDICTED: uncharacterized protein LOC100254310	Acyl-CoA N-acyltransferases (NAT) superfamily protein --- Putative transcription regulator GNAT family --- N-acetyltransferase domain-containing protein --- FkbH domain containing protein	MF 8080 N-acetyltransferase activity
Mb_P_chr02g04670	56.1407	1.50841	0.416001	3.62598	0.000287862	0.00316057	Mb_M_chr02g04910	Vitvi02g01407	RVX08990.1Thaumatin-like protein	Osmotin 34 --- Thaumatin-like protein/pathogenesis related protein-5 --- Thaumatin	CC 5576 extracellular region --- BP 6952 defense response --- MF 4674 protein serine/threonine kinase activity --- CC 16021 integral component of membrane --- BP 31640 killing of cells of another organism --- BP 9620 response to fungus --- BP 6468 protein phosphorylation --- MF 5515 protein binding
Mb_P_chr01g17010	2688.74	1.50444	0.450288	3.34107	0.000834568	0.00757787	Mb_M_chr01g16440	Vitvi01g04438	C7AE94.1RecName: Full=Flavonoid 3',5'-methyltransferase; AltName: Full=Anthocyanin-O-methyltransferase; Short=VvAOMT	Norbelladine O-methyltransferase --- Caffeoyl-CoA O-methyltransferase --- Anthocyanin O-methyltransferase --- O-methyltransferase, putative	MF 8171 O-methyltransferase activity --- BP 32259 methylation --- CC 5737 cytoplasm --- BP 9809 lignin biosynthetic process --- CC 16021 integral component of membrane --- MF 8757 S-adenosylmethionine-dependent methyltransferase activity --- BP 9820 alkaloid metabolic process --- MF 46872 metal ion binding --- BP 33486 delphinidin 3-O-glucoside biosynthetic process --- BP 33485 cyanidin 3-O-gluco…
Mb_P_chr02g04570	176.284	1.50296	0.211966	7.09056	1.33575e-12	1.18908e-10	Mb_M_chr02g04780	Vitvi02g00388	RVX09143.1 Protein phosphatase inhibitor 2	Phosphoprotein phosphatase inhibitor --- IPP-2 domain-containing protein	BP 43666 regulation of phosphoprotein phosphatase activity --- MF 4864 protein phosphatase inhibitor activity --- BP 43086 negative regulation of catalytic activity --- BP 9966 regulation of signal transduction
Mb_P_chr11g01760	42.876	1.50266	0.418551	3.59015	0.000330488	0.0035429	Mb_M_chr11g01800	Vitvi11g00139	XP_002279199.2 serine/threonine-protein kinase 38-like	serine/threonine-protein kinase tricorner --- Serine/threonine-protein kinase CBK1 --- AGC (cAMP-dependent, cGMP-dependent and protein kinase C) kinase family protein --- Serine/threonine-protein kinase 38 --- Serine/threonine-protein kinase	MF 4674 protein serine/threonine kinase activity --- BP 6468 protein phosphorylation --- CC 16021 integral component of membrane --- MF 5524 ATP binding --- BP 18209 peptidyl-serine modification --- BP 35556 intracellular signal transduction --- MF 10857 calcium-dependent protein kinase activity
Mb_P_chr14g12560	155.598	1.5007	0.401826	3.73469	0.000187948	0.00222065	Mb_M_chr14g12420	Vitvi14g01198	XP_002283730.1 3-ketoacyl-CoA synthase 6	3-ketoacyl-CoA synthase	MF 102756 very-long-chain 3-ketoacyl-CoA synthase activity --- BP 6633 fatty acid biosynthetic process --- CC 16021 integral component of membrane --- MF 16829 lyase activity --- MF 16491 oxidoreductase activity
Mb_P_chr11g12650	355.481	1.49781	0.30641	4.88825	1.01737e-06	2.70019e-05	Mb_M_chr11g12720	Vitvi11g01208	XP_002267501.1 plasma membrane ATPase 4	Plasma membrane ATPase	MF 8553 P-type proton-exporting transporter activity --- BP 120029 proton export across plasma membrane --- CC 5886 plasma membrane --- CC 16021 integral component of membrane --- BP 51453 regulation of intracellular pH --- MF 5524 ATP binding --- MF 16787 hydrolase activity
Mb_P_chr08g11000	573.341	1.4964	0.243076	6.15608	7.45659e-10	4.10515e-08	Mb_M_chr08g10680	Vitvi08g02205	XP_010654241.1 ultraviolet-B receptor UVR8	Ultraviolet-B receptor like --- Serine/threonine-protein kinase Nek8, putative --- E3 ubiquitin-protein ligase HERC4 --- Putative regulator of chromosome condensation 1/beta-lactamase-inhibitor protein II	BP 71497 cellular response to freezing --- MF 42393 histone binding --- CC 5634 nucleus --- BP 1901141 regulation of lignin biosynthetic process --- MF 16301 kinase activity --- BP 9631 cold acclimation --- BP 16310 phosphorylation
Mb_P_chr11g05360	54.6254	1.49047	0.397804	3.74673	0.000179153	0.002139	Mb_M_chr11g05420	Vitvi11g00456	XP_019078430.1 protein NRT1/ PTR FAMILY 6.2	Proton-dependent oligopeptide transporter family --- Dicarboxylate transporter --- Solute carrier family 15 (Peptide/histidine transporter), member 3/4 --- H+/oligopeptide symporter --- Putative proton-dependent oligopeptide transporter family, major facilitator superfamily --- SWIM-type domain-containing protein	BP 6857 oligopeptide transport --- MF 22857 transmembrane transporter activity --- CC 16021 integral component of membrane --- MF 8270 zinc ion binding --- BP 55085 transmembrane transport --- BP 6817 phosphate ion transport --- BP 50896 response to stimulus
Mb_P_chr16g01110	848.185	1.4669	0.164626	8.91051	5.07962e-19	1.15307e-16	Mb_M_chr16g01050	Vitvi16g00083	XP_002271206.2PREDICTED: uncharacterized protein LOC100261275	PLATZ transcription factor --- tRNA-intron endonuclease	MF 4519 endonuclease activity --- BP 90305 nucleic acid phosphodiester bond hydrolysis --- CC 16021 integral component of membrane
Mb_P_chr10g10440	40.4684	1.46541	0.442255	3.31351	0.00092134	0.0082462	Mb_M_chr10g09330	Vitvi10g01813	XP_010655596.1PREDICTED: uncharacterized protein LOC104880497	Senescence regulator --- Pentatricopeptide repeat superfamily protein --- GDSL-motif lipase/hydrolase family protein	BP 9739 response to gibberellin --- MF 16787 hydrolase activity
Mb_P_chr12g05970	123.409	1.46386	0.267733	5.46761	4.56151e-08	1.76625e-06	Mb_M_chr12g05610	Vitvi12g02390	CBI28899.3unnamed protein product, partial	desmethylxanthohumol 6'-O-methyltransferase-like --- (R,S)-reticuline 7-O-methyltransferase-like isoform X2 --- O-methyltransferase --- Caffeic acid O-methyltransferase --- Putative O-methyltransferase COMT-type, S-adenosyl-L-methionine-dependent methyltransferase --- O-methyltransferase, family 2	MF 8171 O-methyltransferase activity --- BP 32259 methylation --- MF 46983 protein dimerization activity --- BP 19438 aromatic compound biosynthetic process --- MF 8757 S-adenosylmethionine-dependent methyltransferase activity --- MF 102719 S-adenosyl-L-methionine:eugenol-O-methyltransferase activity --- MF 102938 orcinol O-methyltransferase activity --- MF 102084 L-dopa O-methyltransferase activ…
Mb_P_chr13g00140	247.147	1.46135	0.376859	3.87771	0.000105445	0.00139494	Mb_M_chr13g00140	Vitvi13g00004	XP_002266768.1 cytochrome P450 714A1 isoform X2	Cytokinin hydroxylase --- Secologanin synthase	MF 16705 oxidoreductase activity, acting on paired donors, with incorporation or reduction of molecular oxygen --- CC 16021 integral component of membrane --- MF 4497 monooxygenase activity --- MF 5506 iron ion binding --- MF 20037 heme binding --- MF 3676 nucleic acid binding
Mb_P_chr10g03570	56.5741	1.45948	0.381648	3.82416	0.000131221	0.00166177	Mb_M_chr10g03150	Vitvi10g00256	XP_019073137.1 U-box domain-containing protein 36 isoform X2	U-box domain-containing protein 35 --- Adenine nucleotide alpha hydrolases-like superfamily protein, putative --- Usp domain-containing protein --- U-box domain-containing protein 35-like --- U-box domain-containing protein 33 --- ATP binding protein, putative	MF 16787 hydrolase activity --- CC 16021 integral component of membrane
Mb_P_chr04g17060	376.732	1.4497	0.220647	6.57019	5.0251e-11	3.36737e-09	NA	Vitvi04g01520	XP_010646839.1 ganglioside-induced differentiation-associated protein 2	Putative ganglioside-induced differentiation-associated protein 2-like --- CRAL-TRIO domain-containing protein --- CRAL-TRIO lipid binding domain containing protein --- SEC14 cytosolic factor family protein / phosphoglyceride transfer family protein --- Ganglioside-induced differentiation-associated protein 2 --- CRAL-TRIO domain	NA
Mb_P_chr01g11610	603.815	1.44378	0.165959	8.69962	3.32992e-18	7.11427e-16	Mb_M_chr01g11450	Vitvi01g04240	RVW31239.1hypothetical protein CK203_082885	Ran guanine nucleotide release factor --- Ran-interacting Mog1 protein --- Mog1/PsbP/DUF1795-like photosystem II reaction center PsbP family protein isoform 1 --- Nuclear import protein mog1, putative	BP 15031 protein transport --- MF 31267 small GTPase binding --- CC 5634 nucleus --- MF 5085 guanyl-nucleotide exchange factor activity --- BP 51170 import into nucleus --- BP 34504 protein localization to nucleus --- BP 72594 establishment of protein localization to organelle --- BP 50790 regulation of catalytic activity
Mb_P_chr08g04140	191.384	1.43531	0.286723	5.00591	5.5598e-07	1.59291e-05	Mb_M_chr08g04020	Vitvi08g00689	XP_002270607.2 dnaJ protein ERDJ3A isoform X1	Terminal organelle assembly protein --- J domain-containing protein --- Chaperone protein dnaJ --- Protein-disulfide reductase	MF 47134 protein-disulfide reductase (NAD(P)) activity
Mb_P_chr07g20800	395.608	1.43203	0.172541	8.29965	1.04414e-16	1.84093e-14	Mb_M_chr07g20310	Vitvi07g01636	XP_002284001.1 lysine-rich arabinogalactan protein 18	lysine-rich arabinogalactan protein 18-like --- Proline-rich cell wall protein --- Putative Proline rich extensin signature (Fragment) --- GPI-anchored CFEM domain protein like --- ARM-repeat/Tetratricopeptide repeat-like protein	CC 5886 plasma membrane --- CC 16021 integral component of membrane
Mb_P_chr18g07110	53.7745	1.42611	0.400066	3.56469	0.000364284	0.0038484	Mb_M_chr18g07140	Vitvi18g00607	CBI19351.3unnamed protein product, partial	0	0
Mb_P_chr05g19310	1870.85	1.42265	0.17246	8.24913	1.59548e-16	2.75943e-14	Mb_M_chr05g19550	Vitvi05g01703	XP_002280719.1 F-box/kelch-repeat protein SKIP20	F-box/kelch-repeat protein SKIP20 --- F-box/kelch-repeat protein At2g44130 --- Kelch repeat-containing F-box family protein --- F-box domain-containing protein	BP 2000762 regulation of phenylpropanoid metabolic process --- CC 5829 cytosol --- MF 5515 protein binding --- MF 16301 kinase activity --- CC 5634 nucleus --- BP 80037 negative regulation of cytokinin-activated signaling pathway --- BP 16567 protein ubiquitination --- BP 16310 phosphorylation
Mb_P_chr08g04790	68.0171	1.42111	0.360654	3.94037	8.13555e-05	0.00113735	Mb_M_chr08g04630	Vitvi08g00740	XP_002267736.1 L-type lectin-domain containing receptor kinase S.4	Clade VI lectin receptor kinase --- Protein kinase domain-containing protein --- GPCR kinase	MF 30246 carbohydrate binding --- BP 6468 protein phosphorylation --- CC 5886 plasma membrane --- MF 4672 protein kinase activity --- CC 16021 integral component of membrane --- BP 2229 defense response to oomycetes --- MF 5524 ATP binding --- BP 7178 transmembrane receptor protein serine/threonine kinase signaling pathway --- BP 42742 defense response to bacterium --- MF 4888 transmembrane signa…
Mb_P_chr06g15440	60.6277	1.41991	0.343972	4.12798	3.65968e-05	0.00058247	Mb_M_chr06g15500	Vitvi06g01409	XP_003632265.2PREDICTED: uncharacterized protein LOC100854742	Ecdysone receptor --- Tetratricopeptide repeat protein like --- Stress-response A/B barrel domain-containing protein	CC 16021 integral component of membrane
Mb_P_chr17g07550	167.251	1.41909	0.431981	3.28507	0.00101959	0.00895775	Mb_M_chr17g07220	Vitvi17g00598	RVW12011.1Myb-related protein 306	Transcription factor myb30 --- Transcription factor, Myb superfamily --- MYB-related transcription factor	BP 9733 response to auxin --- MF 976 transcription cis-regulatory region binding --- CC 5634 nucleus --- BP 10597 green leaf volatile biosynthetic process --- MF 3700 DNA-binding transcription factor activity --- BP 10100 negative regulation of photomorphogenesis --- BP 9626 plant-type hypersensitive response --- BP 9644 response to high light intensity --- BP 42761 very long-chain fatty acid bio…
Mb_P_chr18g05370	297.533	1.41228	0.234479	6.02304	1.71173e-09	9.06269e-08	Mb_M_chr18g05400	Vitvi18g02589	XP_010664356.1PREDICTED: uncharacterized protein LOC100254028 isoform X2	Chemoreceptor A	NA
Mb_P_chr16g15660	577.389	1.4119	0.277911	5.08041	3.76619e-07	1.13611e-05	Mb_M_chr16g16290	Vitvi16g01359	XP_002273092.1 auxin-responsive protein SAUR32	Auxin-responsive protein SAUR32 --- auxin-responsive protein SAUR32-like isoform X1 --- auxin-responsive protein SAUR32-like --- Small auxin up regulated protein --- Small auxin-up RNA --- Auxin responsive SAUR protein	BP 9733 response to auxin
Mb_P_chr13g16270	84.9391	1.40006	0.332959	4.20491	2.61185e-05	0.000440601	Mb_M_chr13g14420	Vitvi13g02351	RVW70303.1putative disease resistance RPP13-like protein 1	Putative disease resistance RPP13-like protein 1	MF 43531 ADP binding --- BP 6952 defense response
Mb_P_chr12g08130	604.644	1.39975	0.167833	8.34014	7.42035e-17	1.36115e-14	Mb_M_chr12g07710	Vitvi12g04208	RVW37655.1Vesicle-associated protein 4-2	Vesicle-associated protein 4-2	CC 5789 endoplasmic reticulum membrane
Mb_P_chr16g11230	4639.61	1.3995	0.136373	10.2623	1.04181e-24	4.02536e-22	Mb_M_chr16g11840	Vitvi16g01036	XP_002267459.1 oxalate--CoA ligase	4-coumarate--CoA ligase --- 4-coumarate--CoA ligase-like 10 --- Acyl-activating enzyme 8 --- AMP-dependent synthetase/ligase --- AMP dependent CoA ligase, putative	MF 16207 4-coumarate-CoA ligase activity --- BP 9698 phenylpropanoid metabolic process --- CC 5737 cytoplasm --- BP 10030 positive regulation of seed germination --- BP 10214 seed coat development --- CC 16021 integral component of membrane --- MF 31956 medium-chain fatty acid-CoA ligase activity --- BP 6631 fatty acid metabolic process --- MF 50203 oxalate-CoA ligase activity --- BP 33611 oxalat…
Mb_P_chr07g11390	110.724	1.39937	0.318425	4.39466	1.10946e-05	0.000215024	Mb_M_chr07g12020	Vitvi07g02767	XP_010652623.1 protein-tyrosine-phosphatase MKP1	Protein-tyrosine-phosphatase MKP1 --- MAP kinase phosphatase --- Dual specificity phosphatase 4	MF 8138 protein tyrosine/serine/threonine phosphatase activity --- BP 35335 peptidyl-tyrosine dephosphorylation --- MF 51015 actin filament binding --- MF 4725 protein tyrosine phosphatase activity --- MF 16301 kinase activity --- BP 16310 phosphorylation
Mb_P_chr01g06790	909.178	1.39427	0.182037	7.65927	1.86991e-14	2.16291e-12	Mb_M_chr01g06760	Vitvi01g00538	XP_002285151.2PREDICTED: uncharacterized protein LOC100256078 isoform X2	Purple acid phosphatase	MF 3993 acid phosphatase activity --- BP 16311 dephosphorylation --- CC 16021 integral component of membrane --- MF 46872 metal ion binding
Mb_P_chr17g08810	59.1923	1.39384	0.356121	3.91396	9.07943e-05	0.00124252	Mb_M_chr17g08450	Vitvi17g00702	XP_003634299.2 APO protein 3, mitochondrial	APO protein 3, mitochondrial --- Translation factor sui1, putative	MF 3723 RNA binding --- CC 16021 integral component of membrane
Mb_P_chr09g11130	62.4764	1.38762	0.371856	3.73161	0.000190259	0.00224351	Mb_M_chr09g10790	Vitvi09g04387	RVX01216.1Quinone oxidoreductase PIG3	0	0
Mb_P_chr12g09690	81.6674	1.38577	0.339061	4.08707	4.36851e-05	0.000675743	Mb_M_chr12g09430	Vitvi12g00782	XP_002266103.2PREDICTED: uncharacterized protein LOC100252893	NifU-like protein 3, chloroplastic (Fragment) --- NifU-like domain-containing protein	NA
Mb_P_chr01g02220	201.845	1.3754	0.274327	5.01371	5.33893e-07	1.54387e-05	Mb_M_chr01g02320	Vitvi01g00159	RVW65200.1Glycine cleavage system H protein 2, mitochondrial	Carboxypeptidase --- serine carboxypeptidase-like 35	MF 4185 serine-type carboxypeptidase activity --- CC 5576 extracellular region --- BP 6508 proteolysis --- CC 16021 integral component of membrane --- BP 9820 alkaloid metabolic process
Mb_P_chr08g05770	1214.24	1.36924	0.15062	9.09068	9.84232e-20	2.55338e-17	Mb_M_chr08g05650	Vitvi08g00828	NP_001268154.1CBL-interacting protein kinase 07	Non-specific serine/threonine protein kinase	MF 106310 protein serine kinase activity --- BP 6468 protein phosphorylation --- CC 16021 integral component of membrane --- MF 4712 protein serine/threonine/tyrosine kinase activity --- BP 7165 signal transduction --- MF 4674 protein serine/threonine kinase activity --- MF 5524 ATP binding --- BP 9788 negative regulation of abscisic acid-activated signaling pathway
Mb_P_chr16g11960	265.363	1.36447	0.203631	6.70069	2.07439e-11	1.51289e-09	Mb_M_chr16g12540	Vitvi16g01099	XP_002273581.1 beta-carotene hydroxylase 2, chloroplastic	Beta-carotene 3-hydroxylase --- beta-carotene hydroxylase 2, chloroplastic	MF 5506 iron ion binding --- BP 8610 lipid biosynthetic process --- CC 16021 integral component of membrane --- MF 16491 oxidoreductase activity
Mb_P_chr12g05580	1295.73	1.36426	0.149097	9.15012	5.68689e-20	1.5414e-17	Mb_M_chr12g05190	Vitvi12g00440	XP_002274828.1 glucan endo-1,3-beta-glucosidase 12	(1->3)-beta-glucan endohydrolase --- Glucan endo-1,3-beta-D-glucosidase --- O-Glycosyl hydrolases family 17 protein --- Glycoside hydrolase, catalytic domain-containing protein --- X8 domain-containing protein	MF 42973 glucan endo-1,3-beta-D-glucosidase activity --- BP 5975 carbohydrate metabolic process --- CC 46658 anchored component of plasma membrane --- CC 16021 integral component of membrane
Mb_P_chr18g06890	197.931	1.36252	0.209066	6.51716	7.16501e-11	4.69735e-09	Mb_M_chr18g06940	Vitvi18g00596	CBI19335.3unnamed protein product, partial	Tubulin alpha-6 chain --- Pyruvate kinase family protein isoform 1 --- Ribosomal RNA large subunit methyltransferase H	CC 16021 integral component of membrane --- MF 16301 kinase activity --- BP 32259 methylation --- MF 8168 methyltransferase activity --- BP 16310 phosphorylation
Mb_P_chr13g05620	386.762	1.3568	0.251963	5.38491	7.24816e-08	2.7028e-06	Mb_M_chr13g05600	Vitvi13g00491	XP_019080139.1 18.1 kDa class I heat shock protein	SHSP domain-containing protein --- Small heat shock protein HSP --- Alpha crystallin/Hsp20 domain	MF 43621 protein self-association --- BP 42542 response to hydrogen peroxide --- CC 5737 cytoplasm --- BP 9408 response to heat --- MF 51082 unfolded protein binding --- CC 5634 nucleus --- BP 9651 response to salt stress --- BP 51259 protein complex oligomerization --- BP 6457 protein folding
Mb_P_chr07g25220	316.338	1.34942	0.194278	6.94581	3.76292e-12	3.05065e-10	Mb_M_chr07g24770	Vitvi07g02028	XP_002267837.1 PHD finger protein At1g33420	PHD domain-containing protein --- Zinc finger, PHD-type --- PHD-type domain-containing protein --- DNA binding protein, putative	MF 46872 metal ion binding
Mb_P_chr09g00990	146.356	1.34065	0.398547	3.36385	0.000768627	0.00712157	Mb_M_chr09g01020	Vitvi09g00086	XP_002273390.1 cytochrome P450 71A1	trimethyltridecatetraene synthase-like --- Cytochrome P450, family 76, subfamily C, polypeptide 5 --- Elicitor-inducible cytochrome P450 --- Flavonoid 3'-monooxygenase --- Lipoxygenase 3 --- Cytochrome P450, E-class, group I	MF 16705 oxidoreductase activity, acting on paired donors, with incorporation or reduction of molecular oxygen --- CC 16021 integral component of membrane --- BP 51762 sesquiterpene biosynthetic process --- MF 4497 monooxygenase activity --- MF 5506 iron ion binding --- MF 20037 heme binding --- MF 47720 indoleacetaldoxime dehydratase activity
Mb_P_chr01g05710	16286.6	1.33553	0.201528	6.62701	3.42548e-11	2.39256e-09	Mb_M_chr01g05740	Vitvi01g01981	XP_003631204.1 MLP-like protein 34	Kirola like	BP 6952 defense response --- CC 16021 integral component of membrane --- BP 9607 response to biotic stimulus
Mb_P_chr13g18980	244.439	1.33351	0.199304	6.69085	2.21884e-11	1.61176e-09	Mb_M_chr13g18470	Vitvi13g01690	XP_002273684.2 furcatin hydrolase	Vicianin hydrolase --- Beta-glucosidase 12 isoform X1 --- Beta-glucosidase 9 GH1 family --- Beta-glucosidase 13 --- Beta-glucosidase 3 --- Beta-glucosidase 12 --- Beta-glucosidase 10 --- Beta-glucosidase 17 --- cyanogenic beta-glucosidase-like --- Putative beta-glucosidase --- Furcatin hydrolase --- Glycoside hydrolase	MF 4553 hydrolase activity, hydrolyzing O-glycosyl compounds --- BP 5975 carbohydrate metabolic process --- CC 16021 integral component of membrane --- BP 16145 S-glycoside catabolic process --- BP 19759 glycosinolate catabolic process --- BP 19760 glucosinolate metabolic process --- BP 9651 response to salt stress --- BP 1901565 organonitrogen compound catabolic process
Mb_P_chr18g06210	145.718	1.33205	0.323444	4.11833	3.81635e-05	0.000604228	Mb_M_chr18g06280	Vitvi18g00534	XP_003634421.1 serine/threonine-protein kinase CTR1	Serine/threonine-protein kinase CTR1 --- Protein kinase domain-containing protein	MF 4674 protein serine/threonine kinase activity --- BP 6468 protein phosphorylation --- CC 5886 plasma membrane --- CC 16021 integral component of membrane --- MF 5524 ATP binding --- BP 165 MAPK cascade
Mb_P_chr05g08130	1522.52	1.3278	0.18965	7.00131	2.53571e-12	2.13188e-10	Mb_M_chr05g08770	Vitvi05g01933	XP_002285051.1 early nodulin-75-like	proline-rich 33 kDa extensin-related protein-like	NA
Mb_P_chr18g14400	148.054	1.32059	0.296034	4.46096	8.15939e-06	0.000165558	Mb_M_chr18g14280	Vitvi18g01213	XP_002266022.1 thioredoxin	Thioredoxin domain-containing protein	BP 6662 glycerol ether metabolic process --- MF 15035 protein-disulfide reductase activity --- CC 9507 chloroplast --- BP 9657 plastid organization --- BP 42744 hydrogen peroxide catabolic process --- MF 16671 oxidoreductase activity, acting on a sulfur group of donors, disulfide as acceptor --- MF 16864 intramolecular oxidoreductase activity, transposing S-S bonds
Mb_P_chr14g17640	1287.07	1.3199	0.158441	8.33057	8.04547e-17	1.44659e-14	Mb_M_chr14g17320	Vitvi14g01614	RVW68980.1Glycosyltransferase family 92 protein	Glycosyltransferase family 92 protein --- Zinc finger family protein, putative isoform 1 --- RING-type domain-containing protein	MF 16757 glycosyltransferase activity --- CC 16020 membrane --- BP 6281 DNA repair --- MF 46872 metal ion binding --- MF 16874 ligase activity
Mb_P_chr12g06800	240.868	1.31222	0.220104	5.96182	2.49446e-09	1.27964e-07	Mb_M_chr12g06380	Vitvi12g00543	XP_010657357.1 B-box domain protein 30	B-box domain protein 31-like --- B-box zinc finger protein 29 --- B-box domain protein 30 --- B box-type domain-containing protein --- B-box domain protein 31 --- Putative transcription factor interactor and regulator Znf-B family	MF 8270 zinc ion binding --- BP 10224 response to UV-B --- CC 5634 nucleus --- BP 9909 regulation of flower development --- BP 7623 circadian rhythm --- MF 30674 protein-macromolecule adaptor activity --- CC 16021 integral component of membrane --- MF 976 transcription cis-regulatory region binding --- MF 3700 DNA-binding transcription factor activity --- BP 2000112 regulation of cellular macromo…
Mb_P_chr08g16110	1276.94	1.31055	0.169284	7.7417	9.80924e-15	1.19554e-12	Mb_M_chr08g15650	Vitvi08g01655	XP_002273524.1 haloacid dehalogenase-like hydrolase domain-containing protein 3	haloacid dehalogenase-like hydrolase domain-containing protein 3 --- Putative N-acylneuraminate-9-phosphatase --- N-acylneuraminate-9-phosphatase	MF 16787 hydrolase activity --- BP 16311 dephosphorylation
Mb_P_chr10g04880	2165.98	1.30897	0.15049	8.69806	3.37614e-18	7.12916e-16	Mb_M_chr10g04690	Vitvi10g04226	XP_003635287.2 U-box domain-containing protein 8	RING-type E3 ubiquitin transferase	MF 4842 ubiquitin-protein transferase activity --- BP 16567 protein ubiquitination --- CC 5634 nucleus --- CC 5737 cytoplasm --- MF 16746 acyltransferase activity --- MF 16874 ligase activity
Mb_P_chr07g05700	262.35	1.30383	0.235319	5.54071	3.01246e-08	1.2157e-06	Mb_M_chr07g05620	Vitvi07g00450	XP_002278548.1PREDICTED: uncharacterized protein LOC100243451 isoform X1	Insulin-induced protein family --- Nitrate/nitrite transporter NarU like --- Insulin-induced protein 2 --- Insulin-induced gene 1 protein --- Insulin-induced protein	CC 5789 endoplasmic reticulum membrane --- CC 16021 integral component of membrane
Mb_P_chr15g13670	134.241	1.30358	0.266627	4.88914	1.01276e-06	2.69278e-05	Mb_M_chr15g13640	Vitvi15g01028	XP_002276525.1 GDSL esterase/lipase At4g01130	Putative alpha-L-fucosidase --- GDSL esterase/lipase --- GDSL-like Lipase/Acylhydrolase superfamily protein --- Zeta-carotene desaturase --- Lipase	MF 16788 hydrolase activity, acting on ester bonds --- CC 16021 integral component of membrane --- BP 8152 metabolic process --- MF 4560 alpha-L-fucosidase activity --- MF 52886 9,9'-dicis-carotene:quinone oxidoreductase activity --- MF 52887 7,9,9'-tricis-neurosporene:quinone oxidoreductase activity --- MF 16719 carotene 7,8-desaturase activity
Mb_P_chr01g18580	655.171	1.30021	0.177429	7.32804	2.3354e-13	2.30494e-11	Mb_M_chr01g17990	Vitvi01g01776	XP_002271311.1 cytochrome b-c1 complex subunit Rieske-4, mitochondrial	Random slug protein 5 --- Phosphatidylinositol transfer protein 3 --- sec14 cytosolic factor-like --- CRAL-TRIO domain-containing protein --- Aspartate semialdehyde dehydrogenase, putative --- CRAL-TRIO lipid binding domain containing protein --- patellin-4	CC 16020 membrane
Mb_P_chr16g10380	203.779	1.29599	0.247866	5.22859	1.70806e-07	5.80869e-06	Mb_M_chr16g10760	Vitvi16g00982	XP_002273914.3 heat stress transcription factor B-2a	Heat stress transcription factor B-2a	BP 2000112 regulation of cellular macromolecule biosynthetic process --- MF 43565 sequence-specific DNA binding --- CC 5634 nucleus --- MF 3700 DNA-binding transcription factor activity --- BP 6355 regulation of transcription, DNA-templated --- MF 8168 methyltransferase activity --- MF 1067 transcription regulatory region nucleic acid binding --- MF 3690 double-stranded DNA binding --- BP 1903507…
Mb_P_chr19g13500	108.563	1.29361	0.31346	4.12689	3.67705e-05	0.00058421	Mb_M_chr19g12920	NA	NA	Glutathione transferase	MF 4364 glutathione transferase activity --- BP 6749 glutathione metabolic process --- CC 5737 cytoplasm --- MF 4601 peroxidase activity --- MF 4462 lactoylglutathione lyase activity --- BP 70887 cellular response to chemical stimulus --- BP 9733 response to auxin --- BP 71495 cellular response to endogenous stimulus --- BP 98754 detoxification --- BP 7165 signal transduction
Mb_P_chr16g07730	91.4515	1.29278	0.35513	3.64029	0.000272327	0.00301736	Mb_M_chr16g08110	Vitvi16g00741	XP_002263715.1 21 kDa protein	PMEI domain-containing protein --- Plant invertase/pectin methylesterase inhibitor superfamily protein --- PME inhibitor --- Cytochrome P450, family 88, subfamily A, polypeptide 3 isoform 1 --- Pectinesterase inhibitor	MF 4857 enzyme inhibitor activity --- BP 43086 negative regulation of catalytic activity --- CC 5576 extracellular region --- CC 16021 integral component of membrane --- MF 16787 hydrolase activity
Mb_P_chr16g11590	257.555	1.28771	0.248891	5.1738	2.29381e-07	7.39888e-06	Mb_M_chr16g12170	Vitvi16g01904	XP_002269597.1PREDICTED: uncharacterized protein LOC100252463	Transmembrane protein	CC 16021 integral component of membrane
Mb_P_chr16g15730	63.0399	1.28601	0.34765	3.69915	0.000216325	0.00248952	Mb_M_chr16g16350	Vitvi16g01363	XP_002273477.1 pyridoxal reductase, chloroplastic isoform X1	Pyridoxal reductase, chloroplastic --- NAD(P)-linked oxidoreductase superfamily protein --- Putative pyridoxine 4-dehydrogenase --- Voltage-gated potassium channel subunit beta-1 --- Aldo/keto reductase --- Putative oxidoreductase	MF 47834 D-threo-aldose 1-dehydrogenase activity --- BP 42821 pyridoxal biosynthetic process --- CC 5737 cytoplasm --- BP 9443 pyridoxal 5'-phosphate salvage --- MF 4033 aldo-keto reductase (NADP) activity --- MF 70402 NADPH binding --- MF 47006 17-alpha,20-alpha-dihydroxypregn-4-en-3-one dehydrogenase activity
Mb_P_chr07g12620	658.987	1.27932	0.222488	5.75004	8.9221e-09	4.06078e-07	Mb_M_chr07g12900	Vitvi07g01120	XP_002271712.2 ninja-family protein AFP1	Ninja-family protein AFP3 --- Putative ethylene-responsive binding factor-associated repression, Ninja family --- TDBD domain-containing protein	BP 7165 signal transduction --- CC 5634 nucleus --- BP 2000113 negative regulation of cellular macromolecule biosynthetic process --- BP 45892 negative regulation of transcription, DNA-templated
Mb_P_chr09g06330	70.15	1.27921	0.327342	3.90787	9.31119e-05	0.00126755	Mb_M_chr09g06500	Vitvi09g01654	RVW81695.1MAPK kinase substrate protein	MAPK kinase substrate protein --- Nudix hydrolase 19, chloroplastic --- Zinc knuckle (CCHC-type) family protein --- Metallothiol transferase fosB	MF 16301 kinase activity --- BP 16310 phosphorylation --- MF 16787 hydrolase activity
Mb_P_chr02g03080	110.999	1.27818	0.325292	3.92934	8.51784e-05	0.00117935	Mb_M_chr02g03200	Vitvi02g00261	XP_002278388.1 50S ribosomal protein L11, chloroplastic	50S ribosomal protein L11, chloroplastic	MF 19843 rRNA binding --- BP 6412 translation --- CC 5840 ribosome --- MF 3735 structural constituent of ribosome --- CC 5829 cytosol --- CC 1990904 ribonucleoprotein complex --- CC 9570 chloroplast stroma --- CC 9941 chloroplast envelope --- CC 5634 nucleus
Mb_P_chr19g03110	63.8869	1.27734	0.35209	3.62788	0.000285754	0.00314122	Mb_M_chr19g03120	Vitvi19g00239	XP_002282248.2 E3 ubiquitin-protein ligase RMA1H1	RING-type E3 ubiquitin transferase	MF 61630 ubiquitin protein ligase activity --- BP 6511 ubiquitin-dependent protein catabolic process --- CC 5783 endoplasmic reticulum --- BP 16567 protein ubiquitination --- MF 44390 ubiquitin-like protein conjugating enzyme binding --- MF 46872 metal ion binding --- CC 16021 integral component of membrane --- MF 16746 acyltransferase activity --- MF 16874 ligase activity --- BP 71712 ER-associa…
Mb_P_chr13g20990	224.635	1.27727	0.198148	6.44606	1.14798e-10	7.34062e-09	Mb_M_chr13g20210	Vitvi13g01820	XP_002268254.2 protein N-terminal asparagine amidohydrolase isoform X2	Protein N-terminal asparagine amidohydrolase	MF 8418 protein-N-terminal asparagine amidohydrolase activity --- BP 6511 ubiquitin-dependent protein catabolic process --- CC 5634 nucleus
[truncated: 484 more rows]

## Sheet: 595v505_M
Geneid	baseMean	log2FoldChange	lfcSE	stat	pvalue	padj	Malbec-Pru_Orthologous	PNv4_Orthologous	PNv4_Description	Mb_M_Description_PANNZER	Mb_M_Goid_PANZZER
[truncated: 699 more rows]

## Sheet: 595v505_P
Geneid	baseMean	log2FoldChange	lfcSE	stat	pvalue	padj	Malbec-Mag_Orthologous	PNv4_Orthologous	PNv4_Sequence Description	Mb_P_PANNZER_Description	Mb_P_PANZZER_GOid
[truncated: 722 more rows]

[truncated: 2 more sheets: 595v596_M, 595v596_P]
